# Supplementary material for: Metabolomics Analysis Reveals the Accumulation Patterns of Flavonoids and Volatile Compounds in Camellia oleifera Petals with Different Color
Source: Molecules. 2023 Oct 24;28(21):7248. doi: 10.3390/molecules28217248 (PMC10650325; doi:10.3390/molecules28217248)
Supplement: Supplementary file 1 [file molecules-28-07248-s001.zip › Table S1.xlsx]

## Sheet: Sheet1
Table S1. 270 volatile organic compounds tentatively detected and identified from three C. oleifera petal
Index	Quantitative ion	Qualitative ion	Molecular weight (Da)	Formula	Compounds	Class	NIST_RI	W1	W2	W3	CP1	CP2	CP3	DR1	DR2	DR3	QC01	QC02	QC03
IS-04	59	45	104.18	C6H8D4O	3-Hexanone-2,2,4,4-d4	Ketone	780.6	176368	156283	146774	149396	159952	145060	142147	154419	146709	166806	176618	178781
KMW0207	95	96	128.03	C6H8OS	2-Furanmethanethiol, 5-methyl-	Heterocyclic compound	995	21394.5	18071.2	24275.1	27262.2	28782.7	25309.8	18079.4	14192.5	16401.6	33391.2	33174.8	33039.5
XMW0145	84	68	84.044	C2H4N4	Dicyandiamide	Nitrogen compounds	866	121077	127124	130948	124846	125729	116668	107043	118278	132695	133213	133815	135166
WMW0092	44	58	143.167	C9H21N	1-OctanAmine,N-methyl-	Amine	1088	32819.7	38035.2	47757.4	37335.1	31311.6	33542.8	35655.7	35826.3	38041.6	46887.4	47947.8	47965.9
KMW0302	139	69	154.136	C10H18O	(2S,4R)-4-Methyl-2-(2-methylprop-1-en-1-yl)tetrahydro-2H-pyran	Terpenoids	1110	92225.5	100968	89618.6	100788	93263	94561	111985	105650	114121	151392	147684	151640
XMW0517	97	112	112.035	C6H8S	Thiophene, 3-ethyl-	Heterocyclic compound	869	282843	256207	257216	254359	259194	234796	214431	237055	266746	266747	270743	275263
XMW0670	94	68	95.048	C4H5N3	Acetonitrile, 2,2'-iminobis-	Nitrogen compounds	1108	272176	311262	274122	387395	362975	356907	391039	360853	384924	446501	436523	451154
KMW0603	161	105	204.188	C15H24	Germacrene D	Terpenoids	1481	70489.7	69104.3	53913.8	48338.4	26739.6	27767.5	65842.2	62433.4	59304.8	66211.9	64925.5	67215.1
D188	80	123	123.043	C5H5N3O	Pyrazinamide	Heterocyclic compound	1250	120423	118284	118106	88945.8	100881	83751.2	117078	112061	111749	139713	145172	142620
XMW0762	60	44	103.038	C2H5N3O2	Imidodicarbonic diamide	Nitrogen compounds	1237	139649	141998	142696	96073.2	105030	86881.1	120002	117242	120066	151006	156286	156092
KMW0312	69	81	150.104	C10H14O	Furan, 3-(4-methyl-3-pentenyl)-	Terpenoids	1101	407089	485880	483394	715504	773028	752537	977995	881995	962584	756227	719215	741101
D311	109	81	152.12	C10H16O	3-p-Menthen-7-al	Aldehyde	1169	18387.9	21234.2	22745.3	22902.2	21912.3	21754.3	28162.7	26656.7	28671.6	31237.7	30325.9	29688.9
KMW0413	82	54	150.104	C10H14O	(-)-Carvone	Terpenoids	1254	298782	297822	291938	211184	235832	194138	271644	261691	254219	328345	339627	347466
D328	134	91	202.172	C15H22	(5R,10R)-10-Methyl-6-methylene-2-(propan-2-ylidene)spiro[4.5]dec-7-ene	Terpenoids	1495	56036.8	63369.7	51181.5	29585.5	16796.5	19791.9	41837.2	38820.5	34239.7	41513.5	41799.5	43739.7
XMW0644	82	81	110.084	C6H10N2	1H-Imidazole, 2-propyl-	Heterocyclic compound	1095	204137	244216	213967	227550	210107	213150	685218	618194	644941	299206	297642	315775
XMW0279	67	45	114.104	C7H14O	E-1-Methoxy-4-hexene	Hydrocarbons	801	89718.4	83753.5	77929.3	35986.2	38929.2	35838.5	29086.3	35309	31224.9	27984.6	29091	27087.9
XMW0735	107	79	148.089	C10H12O	Benzenemethanol, .alpha.-2-propenyl-	Alcohol	1244	592267	512217	523410	359062	402223	327723	457035	444045	440639	558955	598586	591817
KMW0334	112	69	154.136	C10H18O	Cyclohexanone, 5-methyl-2-(1-methylethyl)-	Terpenoids	1169	205517	229684	246690	319217	290749	271924	308836	305433	342939	443710	426655	458894
XMW0900	96	81	138.104	C9H14O	3-Cyclohexen-1-one, 3,5,5-trimethyl-	Ketone	1044	4757.78	6277.5	6648.73	12452.4	12750.7	11965.4	12702.1	11269.8	11056.7	11661.7	12262.5	11408.7
XMW1072	93	81	154.136	C10H18O	(E)-2,6-Dimethylocta-5,7-dien-2-ol	Alcohol	1169	48551.2	52389.9	58415.1	202216	186807	175217	206294	200133	200009	266223	271719	286351
XMW1444	110	95	152.12	C10H16O	Carvenone	Terpenoids	1257	1.30035e+06	1.11044e+06	1.11845e+06	766836	857913	682578	969050	932482	939977	1.20659e+06	1.29702e+06	1.27836e+06
D272	70	85	172.146	C10H20O2	Butanoic acid, 3-methyl-, 2-methylbutyl ester	Ester	1107	81028.4	99077.9	80086.3	102184	90796.4	93837.5	97497.6	92743.9	61198.9	122036	130890	129930
XMW1330	57	71	184.219	C13H28	Dodecane, 3-methyl-	Hydrocarbons	1271	76308.9	70111.3	56424.6	29947.3	17716.7	15074.2	29661	29780.1	37764.2	36237.9	38718.8	38807
XMW1138	69	41	154.136	C10H18O	6-Octen-1-ol, 7-methyl-3-methylene-	Terpenoids	1195	406396	410622	264778	423414	405382	379448	428208	445679	439210	584228	553619	541944
KMW0383	97	57	142.063	C7H10O3	2(5H)-Furanone, 5-ethyl-3-hydroxy-4-methyl-	Heterocyclic compound	1195	301615	353511	362067	298462	333139	272226	372298	344174	330285	452684	418031	436858
XMW1440	69	41	154.063	C8H10O3	2-methylprop-2-enoyl 2-methylprop-2-enoate	Others	1054	17587	19456.9	15267.9	6117.43	5428.47	4959.4	5414.37	6389.49	7309.26	7423.43	7903.04	7347.74
KMW0389	95	110	154.136	C10H18O	endo-Borneol	Terpenoids	1167	532964	579478	651785	745731	749358	698100	816179	795972	801543	1.08467e+06	1.09776e+06	1.16978e+06
KMW0097	114	113	114.014	C5H6OS	2-Methyl-3-furanthiol	Heterocyclic compound	870	520979	508509	520132	480748	494351	455853	395305	455480	498404	489573	510795	531771
XMW1309	54	136	136.1	C8H12N2	Pyrazine, tetramethyl-	Heterocyclic compound	1088	22512.5	22763.5	27534.5	27111.5	24665.3	25524.4	28308.9	26751.6	27966.3	32415.7	31243.5	29810.2
XMW0532	96	95	138.091	C6H10N4	1H-Pyrazole-1-carboximidamide, 3,5-dimethyl-	Heterocyclic compound	1096	940475	1.02257e+06	1.00839e+06	928742	853238	849968	786905	773892	1.05181e+06	1.29155e+06	1.27932e+06	1.3836e+06
XMW1218	58	43	172.146	C10H20O2	2-Nonanone, 3-(hydroxymethyl)-	Ketone	1093	39528.5	48578.6	49039.3	68596.4	100156	61373.3	144113	129848	139027	60763	60774.2	65500.5
KMW0266	97	45	129.991	C5H6S2	2-Thiophenemethanethiol	Heterocyclic compound	1105	126259	145796	144094	139286	127098	125273	152136	142637	152271	186409	186432	201231
NMW0036	56	111	111.068	C6H9NO	1-ethenyl-2-Pyrrolidinone	Heterocyclic compound	1102	64112	234832	231849	93043	49860.1	83876.5	74724.7	69899.3	85511.3	103889	105709	113180
XMW0909	80	79	150.104	C10H14O	2,6,6-Trimethylbicyclo[3.2.0]hept-2-en-7-one	Ketone	1108	134831	171934	136763	373373	330856	328765	336715	310160	333365	345165	315930	322244
KMW0585	81	95	226.193	C14H26O2	Citronellyl isobutyrate	Ester	1483	65734.3	84400.2	69537.4	40124.1	23695.2	26834.7	50375.9	48335	48370.5	55768.8	58592.7	61302.5
XMW1347	57	71	226.266	C16H34	Tetradecane, 2,5-dimethyl-	Hydrocarbons	1483	13371.5	13544.6	15847.4	7168.94	4177.47	4333.02	5622.06	8673.88	19702.2	10806.5	11643.9	11825.7
WMW0194	110	81	152.12	C10H16O	Thujone	Terpenoids	1103	39708.9	45564.7	37182.8	43690.2	39011	37181.1	46481.9	45457.6	47950	56844	58237.2	62351.6
KMW0368	81	53	156.025	C7H8O2S	Ethanethioic acid, S-(2-furanylmethyl) ester	Heterocyclic compound	1172	138516	162459	175309	127723	117735	108729	130955	140251	143292	187041	169781	173563
KMW0290	71	82	152.12	C10H16O	Hotrienol	Alcohol	1106	298667	372059	351115	763298	658369	637459	781379	702688	759682	684012	640669	709512
KMW0606	105	161	204.188	C15H24	.alpha.-Muurolene	Terpenoids	1499	123486	150472	125834	78266.8	47792.3	53820.1	100684	104633	94449.7	104922	110061	116336
D259	121	136	136.089	C9H12O	Phenol, 2,3,6-trimethyl-	Phenol	1239	23159.3	18661.1	18979.9	16989.7	16762.5	14469.6	22828.8	19225	19235.6	23011.1	25276.9	23204.2
XMW0213	70	71	186.162	C11H22O2	Isopentyl hexanoate	Ester	1250	117336	118075	116020	80123.3	89559.8	73371.1	105825	103606	89359	132336	140761	126232
KMW0595	119	93	204.188	C15H24	1,3-Cyclohexadiene, 5-(1,5-dimethyl-4-hexenyl)-2-methyl-, [S-(R*,S*)]-	Terpenoids	1495	113739	136715	110507	67469.5	40018	44126.3	85773.5	86921.4	78238.9	91671.1	96392.2	102453
XMW0269	85	57	186.126	C10H18O3	2-Methylbutanoic anhydride	Others	1190	37296.6	20050.8	25084.8	50240.4	45762.8	39582.7	57011.2	56508.1	66758.9	71377.9	74971.9	67011.8
XMW0091	67	137	152.12	C10H16O	3-Isopropylidene-5-methyl-hex-4-en-2-one	Ketone	1099	181242	211649	186603	438995	437695	423156	594091	529567	574716	559654	499930	535753
XMW0499	126	57	184.219	C13H28	Undecane, 3,4-dimethyl-	Hydrocarbons	1247	60314.1	50309.6	52497.9	37810.8	42008.7	34959.4	45917.8	42865.7	47254.5	50217.1	55228.1	49886.9
KMW0376	45	69	144.151	C9H20O	2-Nonanol	Alcohol	1102	11170.8	23828.2	10875.7	14494.8	12730.9	13306.5	7838.58	8897.25	9252.72	17709.2	16990.2	19108.2
KMW0259	93	91	136.125	C10H16	.gamma.-Terpinene	Terpenoids	1060	220677	343397	385580	18526.7	21974.8	15807.4	20379.3	16329.6	18269.6	21608.3	20108.5	19188
XMW1209	71	70	158.131	C9H18O2	Propanoic acid, 2-methyl-, 2-methylbutyl ester	Ester	1016	22192.6	24136.4	27236.3	11029.1	8669.51	6838.46	12793.7	9139.55	15752.4	17169.8	18925.3	16994.9
XMW0196	112	71	156.188	C11H24	Decane, 4-methyl-	Hydrocarbons	1060	4578.7	5762.59	5570.4	4395.01	7232.85	7012.86	6303.83	8569.87	8157.07	9893.1	11158.9	10880
XMW0097	93	41	190.172	C14H22	1,5-Cycloundecadiene, 8,8-dimethyl-9-methylene-	Hydrocarbons	1485	168083	208778	172199	106434	62155.5	68532.2	130215	138122	121709	140793	148075	159375
NMW0214	107	150	150.068	C9H10O2	3-(4-Hydroxyphenyl)propanal	Aldehyde	1490	116777	141171	117032	73003	43249.6	48629.7	94861.2	97552.9	86279.8	98658.2	103369	111728
KMW0432	41	69	152.12	C10H16O	2,6-Octadienal, 3,7-dimethyl-, (Z)-	Terpenoids	1240	123360	125482	133721	102164	111680	95539	135490	130892	127080	162629	168300	148625
XMW0603	121	136	136.089	C9H12O	Benzene, 1-ethyl-4-methoxy-	Aromatics	1110	45794.1	42492.5	35029	166738	127387	138267	159221	112692	122661	170572	152782	151952
XMW0373	85	57	170.203	C12H26	Undecane, 2-methyl-	Hydrocarbons	1164	193786	229190	215326	96277.9	10821	10133.3	109316	108811	81121.7	135013	141815	124041
KMW0296	93	121	136.125	C10H16	Cyclohexene, 1-methyl-4-(1-methylethylidene)-	Terpenoids	1088	309237	348497	329864	959600	877037	858879	718148	782370	823123	894533	796096	799880
XMW1118	55	83	112.089	C7H12O	CyclohexanecarboxAldehyde	Aldehyde	963	15433.9	21051.2	19112.3	15575.9	15645.3	15851.6	14585	17729.6	17967.6	21548.9	22730.3	24621.5
KMW0604	121	93	204.188	C15H24	(1S,2E,6E,10R)-3,7,11,11-Tetramethylbicyclo[8.1.0]undeca-2,6-diene	Terpenoids	1495	93822.6	123948	90660.2	63323.2	37537.8	41138.8	81744.8	81202	73485.7	96707.9	97404.7	108862
XMW0455	138	123	138.068	C8H10O2	1,3-Benzenediol, 4,5-dimethyl-	Phenol	1490	106129	161344	127552	53234	21187.8	29808.3	56385.6	65545.2	56070.8	86011.7	84979.8	96080.3
D98	124	109	124.035	C7H8S	Benzene, (methylthio)-	Sulfur compounds	1106	205119	232072	226659	207851	191412	186209	226725	178662	229313	296215	298505	334330
KMW0258	109	124	124.052	C7H8O2	2-methoxy-Phenol	Phenol	1089	90001.6	108100	96657.7	117136	104540	97333.5	130026	102736	127911	153345	148825	169480
WMW0176	42	70	114.068	C6H10O2	2H-Pyran-2-one, tetrahydro-6-methyl-	Heterocyclic compound	1095	40840.7	47970.5	57042.3	146419	161769	152454	53345.8	51995.9	54931.2	218359	189872	208681
D407	68	69	154.136	C10H18O	7-Octen-4-ol, 2-methyl-6-methylene-, (S)-	Terpenoids	1097	80000.7	96497.9	76244.3	341959	350602	337421	91034.3	88659.6	97790.8	465988	404393	448707
D158	115	71	208.11	C12H16O3	2-Phenoxyethyl isobutyrate	Ester	1488	44071.9	50713.4	42192.7	26971.6	15241.9	18416.1	36641.2	35040.1	33939.1	40117.1	41103.3	46009.9
NMW0031	84	42	141.115	C8H15NO	Hygrine	Heterocyclic compound	1092	80415.5	98336.2	99718.6	123047	106612	104252	107305	101022	137100	128873	128301	146034
WMW0087	71	43	158.131	C9H18O2	Butanoic Acid, 3-methylbutyl ester	Ester	1056	78222.4	85309.8	85130.5	58255.1	43434.9	37230.1	47773.5	49281.5	61817.6	61720.6	71837.8	66496.8
KMW0539	83	55	112.052	C6H8O2	2(5H)-Furanone, 5-ethyl-	Heterocyclic compound	966	42991.6	52217.3	49899.2	47267.7	47492.9	43940.9	41397.4	52199.5	50762.7	59050.6	62078.9	68477.6
KMW0355	41	69	140.12	C9H16O	trans,cis-2,6-Nonadien-1-ol	Alcohol	1170	183872	219466	204825	70765.2	8385.49	7295	83206.3	79971.6	84195.5	108547	110040	95537.9
D423	91	83	190.099	C12H14O2	Benzyl tiglate	Ester	1498	193035	243966	202086	123481	74276	81930.3	151941	161105	144763	160560	172381	187408
NMW0113	69	41	184.146	C11H20O2	6-Octen-1-ol, 3,7-dimethyl-, formate	Terpenoids	1275	13701.6	33059.7	15953	7749.2	5548.64	4354.33	7951.38	8008.82	11094.7	11756.2	13716.6	12285.3
XMW0157	150	151	220.183	C15H24O	(2R,3R,6S)-6-Isopropyl-3-methyl-2-(prop-1-en-2-yl)-3-vinylcyclohexanone	Terpenoids	1498	38491.3	50256.8	34701.4	25263.2	13322.5	14586.5	31313	31216.3	28415.7	35990	35523	41085.5
w32	98	70	158.131	C9H18O2	Acetic acid, heptyl ester	Ester	1112	21779.3	30964.2	30503	60486.6	70432.3	64192.5	232903	129584	125501	82923.6	74380.2	87623.4
D202	57	67	156.115	C9H16O2	3-Hexen-1-ol, propanoate, (Z)-	Ester	1100	153505	209188	210315	235959	285762	271490	569310	482448	485026	418662	372282	441750
D219	135	136	136.052	C8H8O2	BenzAldehyde, 4-methoxy-	Aldehyde	1251	25791.1	19833.4	21170.8	17111.5	18874.5	15275.3	20987.7	21809.4	21009.9	23450.5	26942.9	23121.3
XMW0403	57	43	156.188	C11H24	Nonane, 2,5-dimethyl-	Hydrocarbons	1021	17226.7	18450.9	20070.7	14115	11353.8	8739.68	11756.7	12483.7	13907.5	15128.5	17881.8	15951.2
KMW0208	57	43	142.172	C10H22	Decane	Hydrocarbons	1000	33202.7	31594.6	35461.1	14467.4	12814	10584.5	11451.5	12480.4	15377.6	15327.8	18324.9	16774.7
NMW0035	120	121	121.089	C8H11N	BenzenAmine, N,N-dimethyl-	Amine	1101	9611.12	8372.96	7482.44	14844.4	13889	14679.9	17626.6	15550.2	17319.9	18528.7	19169	16013.8
D364	81	82	138.079	C7H10N2O	2-Ethoxy-3-methylpyrazine	Heterocyclic compound	1065	36042.3	52093.7	40659.7	25197.3	25726.2	25469.1	36105	23215.4	32870	47594.2	47455.8	55647
WMW0196	55	41	168.115	C10H16O2	Lilac Aldehyde C	Aldehyde	1167	374229	435783	411509	50505.7	52733.2	58634.1	66858.5	67658.2	71131.2	131570	127502	109459
XMW0444	42	41	97.039	C2H3N5	1,2,4,5-Tetrazin-3-Amine	Heterocyclic compound	967	22481.8	30390	26976.8	27187.9	25682.7	25787.6	25900.2	27492.3	26609	32737.9	36278.3	39732.4
XMW0855	119	59	162.017	C6H10OS2	Ethanone, 1-(2-methyl-1,3-dithiolan-2-yl)-	Heterocyclic compound	1252	13452.5	9657.82	12522.8	9452.91	9259.12	7239.09	11298.1	10909	10514	12036.3	14161.4	11771.9
D313	73	45	172.146	C10H20O2	3-Hexene, 1-(1-ethoxyethoxy)-, (Z)-	Aldehyde	1102	39424.4	45884.6	44748.3	40375.6	33910.2	34600	26751.8	28352.8	39899.6	52543.7	52509.6	62616.7
D265	97	41	181.183	C12H23N	Dodecanenitrile	Nitrogen compounds	1490	17561.7	20030.9	17986.4	11033.8	6454.77	7375.66	13507.2	14414.2	12783.7	17530.9	19362.9	21615.8
XMW0299	71	43	144.115	C8H16O2	Butanoic acid, butyl ester	Ester	995	9195.5	10203.2	12708.3	7159.36	5950.7	4752.22	21691.1	21131.9	23496.9	7047.56	7986.69	8713.06
D439	71	98	156.151	C10H20O	Cyclohexanol, 1-methyl-4-(1-methylethyl)-, trans-	Terpenoids	1167	388985	432337	373457	100608	58245.6	52802.5	122445	131498	138896	229040	234031	191622
w29	68	43	128.084	C7H12O2	4-Pentenyl Acetate	Ester	896	5979.16	7819.71	7613.47	5215.92	6777.53	4709.88	7400.42	7323.31	8042.39	5391.54	4467.03	5451.85
NMW0211	68	67	166.099	C10H14O2	1-Cyclohexene-1-carboxylic acid, 4-(1-methylethenyl)-	Terpenoids	1484	10350.4	13186.9	10596.5	5898.21	4099.3	4463.55	7804.84	7377.53	6540	8766.36	8790.42	10532.5
KMW0267	105	77	136.052	C8H8O2	Benzoic acid, methyl ester	Ester	1094	29918.5	34506.8	22999.3	85735	80184.4	77663.1	85064.5	75042.2	80126.4	87961	71793.3	75102.5
NMW0212	104	133	133.053	C8H7NO	2H-Indol-2-one, 1,3-dihydro-	Heterocyclic compound	1487	18537.4	22603.8	18402.6	8994.57	5102.22	5846.02	10787.5	10726.4	9535.26	11558.3	13298.7	14449.8
KMW0551	57	71	198.235	C14H30	Tetradecane	Hydrocarbons	1400	72292.8	47477.7	65248.5	11866.1	6470.62	5912.71	10337.8	8858.13	11033.2	21457.4	26433.9	26128.3
NMW0217	80	111	155.095	C8H13NO2	1H-Pyrrolizine-7-methanol, 2,3,5,7a-tetrahydro-1-hydroxy-, (1S-cis)-	Heterocyclic compound	1495	28573.5	35377.6	28580.2	17984.4	10601	12656.1	22559.5	24613.5	19251.6	23568.6	25190.8	29372.6
D261	57	85	174.108	C9H18OS	Butanethioic acid, 3-methyl-, S-(1-methylpropyl) ester	Ester	1174	461130	491130	497121	155789	86075.6	82617.9	186310	201861	213957	352447	361428	290167
D103	71	132	220.146	C14H20O2	Butanoic acid, 1,1-dimethyl-2-phenylethyl ester	Ester	1493	10227.8	10420.7	9094.42	4273.62	7704.63	7315.57	5853.28	16231.7	17851	9433.85	8915.94	7500.35
KMW0488	57	71	184.219	C13H28	Tridecane	Hydrocarbons	1300	12180.7	8154.08	18219.8	7624	4331.01	4011.8	7772.33	7579.91	9056.44	11235.3	14105	12132.7
XMW0110	57	71	198.235	C14H30	Dodecane, 4,6-dimethyl-	Hydrocarbons	1325	37460.7	24462.9	31949.3	10059.9	5366.95	4345.86	9074.32	8622.4	13604	15408.9	19362.8	16556.1
XMW0602	71	57	184.219	C13H28	Undecane, 5,7-dimethyl-	Hydrocarbons	1190	48790.9	30869.9	44430.5	78924	17500.2	53223.8	33846.5	21181.3	31935.8	53189.9	63346.4	50583.3
KMW0269	135	136	136.1	C8H12N2	2,3-Dimethyl-5-ethylpyrazine	Heterocyclic compound	1090	5498.7	5418.55	4068.3	5130.26	5679.02	5472.22	8085.18	7055.26	7900.49	7992.27	7196.13	6242.68
KMW0122	70	41	114.104	C7H14O	Heptanal	Aldehyde	903	28790.6	36203.2	36831	23461	27818.1	21232.7	34311.2	35084.6	35151.4	22635.9	17761	21444.6
WMW0187	45	69	102.104	C6H14O	2-Hexanol	Alcohol	801	99300.9	91196.1	89318.6	54966.1	56639.2	31128.5	16778.3	49774.3	44851.5	46344.6	40426.3	36239.3
KMW0344	56	55	144.151	C9H20O	1-Nonanol	Alcohol	1173	280461	338531	309779	81607.8	45429.6	40021.3	103972	111982	115159	197168	196289	157049
WMW0041	41	55	152.12	C10H16O	Isopinocarveol	Terpenoids	1178	183872	219466	174986	33147.2	14778.3	13626.3	41469	44670.7	48438.5	83437.1	86884.4	68121.3
KMW0283	117	99	158.131	C9H18O2	Hexanoic acid, propyl ester	Ester	1097	6834	4534.23	4864.27	15466.6	14376.9	14940.4	18819.2	13904.3	15205.4	16332.5	15242.6	12580.1
NMW0774	57	45	118.099	C6H14O2	Ethanol, 2-butoxy-	Alcohol	907	14488.3	18055	20805	9975.89	12458.5	9043.87	14562.2	13300.7	14342.8	9582.76	7350.23	8833.52
XMW0242	57	71	184.219	C13H28	Undecane, 3,9-dimethyl-	Hydrocarbons	1185	136430	84209.8	122834	62902.1	56095.8	44081.1	60602.9	57929	83319.9	83120.1	100326	78046.5
KMW0404	128	129	128.063	C10H8	Naphthalene	Aromatics	1182	206449	189621	162488	130191	131407	113646	158356	159941	150222	168893	128109	138824
XMW0817	69	93	204.188	C15H24	(1S,5S,6R)-6-Methyl-2-methylene-6-(4-methylpent-3-en-1-yl)bicyclo[3.1.1]heptane	Terpenoids	1492	50675.2	62875	52893.7	27378.9	17881.5	19212.8	35399.1	35094.7	31018.1	40084.4	44678.8	53605
KMW0123	41	68	112.089	C7H12O	4-Heptenal, (Z)-	Aldehyde	900	15531.3	14069	16442.9	17754.6	20873.8	14343.1	26838.2	27058.7	26873.3	16259.2	13096.8	12353.4
XMW1240	99	70	186.162	C11H22O2	Hexanoic acid, 2-methylbutyl ester	Ester	1247	48196.5	44506.6	43302.6	30399.1	34172.3	26670.1	35290.6	33110	32858.2	38957.7	52869.9	48014.2
KMW0556	41	105	204.188	C15H24	Naphthalene, decahydro-4a-methyl-1-methylene-7-(1-methylethenyl)-, [4aR-(4a.alpha.,7.alpha.,8a.beta.)]-	Terpenoids	1486	64073.4	76564	65521.1	38414.9	26075.4	29135.7	55082.3	60597.9	45546.8	56190.6	60393.5	74922.2
KMW0280	95	43	124.089	C8H12O	3,5-Octadien-2-one	Ketone	1091	261737	311773	255188	370016	260734	263017	703075	306125	323232	375179	500508	398759
KMW0275	59	94	170.131	C10H18O2	2-Furanmethanol, 5-ethenyltetrahydro-.alpha.,.alpha.,5-trimethyl-, cis-	Heterocyclic compound	1074	10721.9	13681.6	13470.1	98764.3	83795.4	67458.1	37018.1	22292.2	18905.6	35096.7	25058.1	28491.3
KMW0231	128	57	128.047	C6H8O3	Furaneol	Heterocyclic compound	1070	390584	462543	444027	178972	174575	270042	273260	244098	268009	366961	488516	514893
NMW0209	55	41	184.146	C11H20O2	Undecylenic Acid	Acid	1484	47436.4	56934.3	48635.7	26877.8	17612.7	19726.3	37141.2	34285.2	30099.3	38555	40229.8	52596.7
D273	70	57	172.146	C10H20O2	Butanoic acid, 2-methyl-, 2-methylbutyl ester	Ester	1105	30005.2	34585.6	35218.1	60665.3	81273.9	75279.3	402761	364134	380382	117760	82878.9	114252
XMW0655	42	57	88.052	C4H8O2	2-Butene-1,4-diol, (Z)-	Alcohol	912	11568.3	14442.3	14335.1	12370.4	13850.3	10784.5	16621.8	17479.7	16310.7	12737.8	9924.01	9026.42
WMW0005	108	81	150.104	C10H14O	Pinocarvone	Terpenoids	1164	9312.94	12169.2	12193.8	10671.9	12018.1	11234.3	16263	13860.3	15164.8	17811.3	16253.4	12272.4
XMW0943	57	71	184.219	C13H28	Undecane, 3,5-dimethyl-	Hydrocarbons	1207	1.95022e+06	1.94329e+06	2.22132e+06	19653.8	12267.2	11281.5	18097.4	17080.1	22103.7	106416	87133.2	73209.7
D206	55	112	112.052	C6H8O2	1,2-Cyclohexanedione	Ketone	1062	11096.5	16401.5	18056	12374.8	13799.8	17002.2	14298.1	14381.9	14215.5	24942.9	20743.7	30688.1
w43	42	55	114.068	C6H10O2	2-Oxepanone	Ester	1065	11915.3	16045.8	17957.9	14731.1	14379.6	14633.5	20002.9	19546	19519.9	21525.7	23860.8	31366.4
KMW0301	93	43	154.136	C10H18O	Bicyclo[3.1.0]hexan-2-ol, 2-methyl-5-(1-methylethyl)-, (1.alpha.,2.alpha.,5.alpha.)-	Terpenoids	1070	5864.59	7629.64	7553.8	57924.2	49661.3	37773.4	21552.3	14345.2	10273.1	19487.1	12823.4	15806.1
XMW1299	71	57	142.172	C10H22	Heptane, 3,3,5-trimethyl-	Hydrocarbons	908	7037.82	9473.21	9140.71	8032.91	9817.45	6618.6	12188.9	11939.3	11817.1	8562.52	5733.28	6507.72
NMW0025	94	43	136.052	C8H8O2	Acetic acid, phenyl ester	Ester	1067	5515.67	7882.8	7310.33	70801.2	58332.4	43400.6	24488.8	16209.7	11240.3	21600.7	13949.4	18824.2
KMW0278	111	126	126.014	C6H6OS	Ethanone, 1-(2-thienyl)-	Heterocyclic compound	1092	11097.1	11995.2	13945.1	25442.8	32241.7	26570.7	34290.4	30081.6	32044.4	28966.8	27572.5	40599.3
XMW0612	85	57	184.219	C13H28	Undecane, 4,7-dimethyl-	Hydrocarbons	1185	39887	23278.1	28828.9	44615.6	39314.6	35273	46533.7	46304.3	45203.5	41632.8	32775.6	53110
KMW0543	68	67	170.131	C10H18O2	(3R,6R)-2,2,6-Trimethyl-6-vinyltetrahydro-2H-pyran-3-ol	Heterocyclic compound	1171	256728	267303	304598	200114	157333	149485	16418.9	25650.5	26105.5	30472.6	47754.4	33775.9
XMW0410	55	83	142.136	C9H18O	1-Nonen-4-ol	Alcohol	1103	319074	366987	379504	708036	682423	659195	888738	807053	844830	880188	539262	590109
D401	41	43	154.136	C10H18O	2-Isopropyl-5-methylhex-2-enal	Aldehyde	1106	333463	388925	355024	697117	702023	691085	977599	877057	925822	921920	527214	853887
KMW0254	83	55	152.12	C10H16O	1,5-Heptadien-4-one, 3,3,6-trimethyl-	Terpenoids	1062	70689.1	98225	77308.7	53042.4	51823	68959.4	71353.5	60343.4	45618	94462.4	155075	102767
KMW0306	57	71	156.188	C11H24	Undecane	Hydrocarbons	1100	25524.2	39099	33017.2	30026.5	24884.1	25670	45997	23607.9	28167.6	32262.6	54647	56835.4
XMW0987	131	119	202.172	C15H22	Eudesma-2,4,11-triene	Terpenoids	1479	38016	42332.2	33436.7	25950.9	16514.4	18952.4	32349.6	35839.9	29436.9	35012.8	35707	35119.9
WMW0083	57	41	156.151	C10H20O	2-Decen-1-ol, (E)-	Alcohol	1257	78166.7	72991.7	87088.7	60936.7	56854.3	48253.7	72869.3	70370.6	63647.9	76564.2	79665.6	75597.6
NMW0041	69	41	150.141	C11H18	(E)-4,8-Dimethylnona-1,3,7-triene	Terpenoids	1116	19072.5	29964.7	29615.9	62385.5	63867.8	50865	118932	95752.9	97656.2	70531.2	66601.6	68224.1
NMW0059	94	67	94.053	C5H6N2	4-Aminopyridine	Heterocyclic compound	1158	16523.9	18460.3	42642.9	173016	163533	151520	174515	170079	188513	233851	231571	245473
KMW0736	151	166	166.063	C9H10O3	Apocynin	Ketone	1487	27440.5	31287.9	24485.8	17973	8646.54	8807.34	23427.7	21783.3	19867.3	23653.5	24141.8	26141.6
XMW0492	56	127	127.063	C6H9NO2	2,5-Pyrrolidinedione, 1-ethyl-	Heterocyclic compound	1191	20865	12927.4	14140.4	31869.2	28797.5	23921.4	27477.6	25614.6	33023.9	33946.8	35073.3	38031.5
KMW0243	41	55	126.104	C8H14O	(E)-2-Octenal	Aldehyde	1060	17241.5	20829	21705	6980.19	5703.14	7853.78	12452.9	6080.61	8078.89	7556.87	8638.25	7574.52
NMW0208	73	55	172.11	C9H16O3	9-Oxononanoic Acid	Acid	1483	9186.19	11438.7	9838.33	7402.97	4595.66	4231.09	7520.34	8875.15	8059.18	9782.56	10872.3	11568.3
WMW0104	69	55	142.136	C9H18O	Cyclooctanemethanol	Alcohol	1073	28357.6	11211.6	7043.09	52010.8	37469.4	40286.4	42224.6	49205.2	48219.1	32391.5	35525	39098.7
D94	91	124	124.035	C7H8S	Benzenemethanethiol	Sulfur compounds	1092	65796.8	73254.2	104242	170344	146411	158861	229216	200935	211812	202853	177811	161567
KMW0568	99	71	170.131	C10H18O2	2H-Pyran-2-one, tetrahydro-6-pentyl-	Ester	1497	9426.92	14120.1	11928.5	5417.58	4019.4	4334.5	6125.66	6885.83	5998.11	8029.73	8232.73	10556.5
WMW0227	146	148	145.969	C6H4Cl2	Benzene, 1,4-dichloro-	Aromatics	1021	13888.1	16153.8	19125.5	10311.3	11278	10268.7	9279.55	10662.9	12036.6	22652.7	17854.8	16569.1
KMW0343	41	43	140.12	C9H16O	2-Nonenal	Aldehyde	1161	14489.3	14792.2	15012.8	12391.2	13301.5	59154.9	12214.4	11138.9	11501.4	21910.8	21487.4	20296.9
KMW0288	88	43	158.131	C9H18O2	Heptanoic acid, ethyl ester	Ester	1098	4609.64	4326.25	4507.52	4066.06	4247.71	5461.83	4195.28	4555.68	4580.37	4868.75	4926.59	5236.34
XMW0445	68	97	126.068	C7H10O2	6-Ethyl-5,6-dihydro-2H-pyran-2-one	Heterocyclic compound	1160	84674	94077.4	34484.6	203900	157333	149485	233236	233196	239861	363969	361639	335879
D204	70	145	214.193	C13H26O2	Pentyl octanoate	Ester	1484	9483.77	10032.7	9327.47	4861.93	4328.03	4742.92	6883.65	6451.51	5924.12	7200.98	7652.48	7879.07
D110	71	99	168.115	C10H16O2	Bicyclo[3.1.1]heptan-3-one, 2-hydroxy-2,6,6-trimethyl-	Ketone	1256	44505.3	50511.8	40538	20585	29752.2	18739.9	32823.3	31279.9	31753.6	39012.5	42762.4	38962.5
KMW0459	41	69	152.12	C10H16O	2,6-Octadienal, 3,7-dimethyl-, (E)-	Terpenoids	1270	13140.7	13862	13589.3	6748.18	4474.61	5552.43	4675.57	7046.27	8290.73	9648.91	10751.5	10513.7
XMW0776	105	77	162.068	C10H10O2	Benzoic acid, 2-propenyl ester	Ester	1254	10677.6	10432.9	13881.4	12200.8	13321.4	10332.2	14570.8	13132.4	14312.4	16342	18606.5	16235.6
NMW0210	165	136	165.043	C8H7NO3	Furo[3,4-c]pyridin-1(3H)-one, 7-hydroxy-6-methyl-	Heterocyclic compound	1484	83013.2	97896.6	76371.5	33581.8	16770.6	28808.6	46544.7	43292.3	35746.5	54260.3	52524.4	64805.1
XMW1069	67	82	170.131	C10H18O2	Butanoic acid, 3-hexenyl ester, (E)-	Ester	1185	36538.4	32097.8	76322.8	210785	204932	185626	119817	120698	112643	189570	159896	149692
KMW0338	83	55	140.12	C9H16O	2-Nonenal, (E)-	Aldehyde	1162	0	0	0	327456	299888	284334	378425	357265	375051	494065	490341	505323
XMW1091	85	69	188.141	C10H20O3	1-Pentanol, 5-[(tetrahydro-2H-pyran-2-yl)oxy]-	Heterocyclic compound	1486	7362.98	7392.91	7663.04	4832.21	4361.8	4265.01	6352.15	9704	4326.58	5168.57	5292.53	5633.23
XMW0223	139	67	139.063	C7H9NO2	1H-Pyrrole-2,5-dione, 3-ethyl-4-methyl-	Heterocyclic compound	1239	0	0	0	75869.7	80477.7	58805.5	96385.1	91392.3	93853.9	105676	116848	109415
NMW0057	42	113	113.048	C5H7NO2	Glutarimide	Amine	1154	15811.1	20494.6	19181	19722.7	20088.5	19164.4	18738.5	17302.7	18192	31859	34950.7	31439.9
XMW1219	83	101	156.115	C9H16O2	2-Butenoic acid, 2-methyl-, 2-methylpropyl ester, (E)-	Ester	1093	0	0	0	377583	339035	327729	356185	339204	361761	444608	433899	501586
XMW0791	153	77	153.043	C7H7NO3	Phenol, 4-methyl-2-nitro-	Phenol	1250	41581.3	31524.4	33168.8	32602.6	32154.6	28254.4	44292.3	39128.9	43141.5	43863.4	50228.7	41699.2
XMW1244	70	99	186.162	C11H22O2	Hexanoic acid, pentyl ester	Ester	1287	19183.9	17747.3	18243.4	0	0	0	7716.74	8314.53	9777.79	12876.5	13506.1	13513.6
KMW0460	69	41	154.136	C10H18O	Geraniol	Terpenoids	1255	0	0	0	112929	128889	102623	151892	145477	144453	184107	196652	189712
XMW0660	73	41	142.099	C8H14O2	2-Octenoic Acid	Acid	1181	357664	424445	378968	92890.3	57355.3	53323.2	116692	141550	152782	262290	270497	225291
KMW0490	99	41	156.115	C9H16O2	trans-3-Methyl-4-octanolide	Ester	1288	11228.6	10677.8	10404.7	0	0	0	4822.25	5197.82	5424.42	5785.85	7122.46	5867.56
XMW0364	83	55	172.183	C11H24O	6-Undecanol	Alcohol	1277	9862.67	9138.21	10308.1	0	0	0	4789.98	4827.73	6477.71	4569.72	7695.11	7340.47
KMW0453	93	80	196.146	C12H20O2	Linalyl acetate	Terpenoids	1257	0	0	0	134132	154661	126253	181421	170785	170471	203892	216354	213038
KMW0276	56	55	130.136	C8H18O	1-Octanol	Alcohol	1072	0	0	0	42185.3	34002	35102	47381.1	57394.8	59614.5	43796.8	43025.4	49254
XMW0412	123	138	138.068	C8H10O2	3-Acetyl-2,5-dimethyl furan	Heterocyclic compound	1099	0	0	0	39151.6	35500.1	35285.3	44483.6	41456.8	44966.6	54935.6	55136.2	57080.6
WMW0222	41	55	168.188	C12H24	1-Dodecene	Hydrocarbons	1190	0	0	0	171094	168937	158304	170944	174994	178767	215452	217114	207008
KMW0429	95	93	182.131	C11H18O2	Isobornyl formate	Ester	1233	0	0	0	661121	752436	610953	849766	818642	795030	1.04282e+06	1.09174e+06	1.0928e+06
XMW0902	69	41	138.141	C10H18	2,6-Dimethyl-2-trans-6-octadiene	Terpenoids	993	0	0	0	71071.9	73269.2	59374.8	22176	21723.5	23198.3	68065.7	68584.3	63843.5
XMW0202	69	41	138.141	C10H18	cis-2,6-Dimethyl-2,6-octadiene	Hydrocarbons	985	0	0	0	76177.5	78094.1	64676.4	22660.1	21723.5	23273.3	76909.4	75670.2	70233.1
WMW0062	55	68	142.136	C9H18O	3-Nonen-1-ol, (Z)-	Alcohol	1156	0	0	0	9456.58	10411.2	14526.9	10101.1	9318.32	9912.64	18147.8	17795.6	16488.7
KMW0199	41	93	136.125	C10H16	.beta.-Myrcene	Terpenoids	991	0	0	0	57253.2	53954.9	17794.6	34730.4	31174.8	14830.1	39250.2	36567.7	35445.8
WMW0126	67	95	124.125	C9H16	1,3-Hexadiene, 3-ethyl-2-methyl-	Hydrocarbons	1031	0	0	0	39661.2	41846.8	35654.3	30595	24343.4	27282.4	28057.1	28549	25358.9
KMW0194	45	55	130.136	C8H18O	2-Octanol	Alcohol	998	0	0	0	6783.6	7932.93	7549.14	18458.9	18265.5	16493.5	10240.5	9012.28	9786.84
D417	82	67	142.099	C8H14O2	3-Hexen-1-ol, acetate, (E)-	Ester	1005	0	0	0	9889.09	11346.3	9478.83	25248.3	25170	24596.9	16530.1	14507.5	15789.7
XMW0709	93	79	136.125	C10H16	Cyclohexane, 1-methylene-4-(1-methylethenyl)-	Terpenoids	1004	0	0	0	60562.4	60826.7	51558.4	47038.6	47373.3	39415.1	37450	42686.6	41588
WMW0210	100	67	142.099	C8H14O2	2-Hexen-1-ol, acetate, (E)-	Ester	1015	0	0	0	5292.8	7488.02	6200.53	12995.9	11673.4	12884.1	7351.88	6571.12	7565.26
KMW0217	68	93	136.125	C10H16	D-Limonene	Terpenoids	1030	0	0	0	52901.6	54278.9	48429.7	42020.9	34961.4	37189.9	39289.7	36984.3	33390.9
XMW0089	84	41	154.136	C10H18O	4-Decenal, (E)-	Aldehyde	1198	0	0	0	23031.1	19340.1	15395.3	19350.7	16830.2	19787.8	15889	19118.5	17257.5
D373	79	77	112.089	C7H12O	2,4-Heptadien-1-ol, (E,E)-	Alcohol	1004	0	0	0	12277.9	18105.6	14667.3	7666.5	7365.28	8067.09	15810.8	14690.6	13083.6
KMW0247	93	77	136.125	C10H16	.beta.-Phellandrene	Terpenoids	1031	0	0	0	31391.6	32018.2	28715.1	14195.3	12501.1	13615.1	15318.6	14608.3	12527.9
D245	117	91	150.104	C10H14O	4-Phenyl-2-butanol	Alcohol	1241	0	0	0	6551.47	7783.57	6158.54	8167.15	8244.15	7948.37	9872.33	11306.5	9155.54
KMW0441	91	65	164.084	C10H12O2	Benzeneacetic acid, ethyl ester	Ester	1247	0	0	0	17655.7	20379.9	16035.4	23662.4	22169.1	22094.6	25912.1	31792.8	26496.9
XMW0248	82	39	150.104	C10H14O	2-Cyclohexen-1-one, 3-methyl-6-(1-methylethenyl)-, (S)-	Terpenoids	1190	0	0	0	24655.8	24794.2	22026.6	13188.8	13935.4	16076.7	19982.9	15740.2	18331.4
KMW0386	67	95	152.12	C10H16O	cis-Dihydrocarvone	Terpenoids	1195	0	0	0	210785	204932	185626	121400	122385	113996	184025	157119	145439
D289	103	85	172.146	C10H20O2	n-Amyl isovalerate	Ester	1110	0	0	0	15537.5	14530.4	14361.5	16998.9	13763.7	16068.4	15967.8	13403.6	12664.9
KMW0484	59	93	154.136	C10H18O	.alpha.-Terpineol	Terpenoids	1189	0	0	0	286869	290332	246382	95684.5	97597.2	87418.4	185807	144449	149878
WMW0103	67	68	114.104	C7H14O	2-Cyclopentylethanol	Alcohol	1003	0	0	0	7012.87	10155.4	9954.14	25475.2	25470.1	24385.8	16283.8	12347.5	15730.9
KMW0406	57	71	170.203	C12H26	Dodecane	Hydrocarbons	1200	0	0	0	70882.4	71031.1	55957	78825.7	76093.2	83638.3	94947.2	110547	82679.9
D332	108	67	137.12	C9H15N	2-Nonenenitrile	Nitrogen compounds	1194	0	0	0	31067.8	31082.3	27307.1	15132.1	15224	14619.9	25824.4	20631.3	19870.3
D427	81	82	166.136	C11H18O	2-n-Heptylfuran	Heterocyclic compound	1195	0	0	0	191027	176147	153202	78947.2	78485.3	71833.6	119229	89711.1	96344.9
NMW0076	82	42	139.1	C8H13NO	Tropinone	Heterocyclic compound	1198	0	0	0	26779.8	27346.7	23341.2	16897.1	18891.6	19070.5	15817	11680	12956.6
KMW0366	82	67	170.131	C10H18O2	Butanoic acid, 3-hexenyl ester, (Z)-	Ester	1187	0	0	0	21932.7	19104.2	17353.8	11005.3	10760.5	8794.1	15451	11317.4	12807.1
XMW0122	83	55	154.136	C10H18O	Cyclohexanol, 2-methyl-3-(1-methylethenyl)-, (1.alpha.,2.alpha.,3.alpha.)-	Alcohol	1196	0	0	0	6904.79	14090.4	11202.5	13774	14820	12577.6	8074.26	10015	7191.69
NMW0073	79	107	150.104	C10H14O	Bicyclo[3.1.1]hept-2-ene-2-carboxaldehyde, 6,6-dimethyl-	Terpenoids	1193	0	0	0	138378	132123	117693	65734.3	59531.9	57248.4	92907.3	75671.8	66214.6
XMW0309	71	113	141.115	C8H15NO	Piperidin-3-one, 2,2,5-methyl-	Heterocyclic compound	1232	0	0	0	27938.7	29752.2	23381.1	39706.5	37657.7	40148.5	28648.9	40329.5	38038.3
XMW0663	109	96	152.131	C9H16N2	3,5-Dimethyl-1-butylpyrazole	Heterocyclic compound	1192	0	0	0	8986.88	10158.3	9439.79	5984.27	6800.18	5935.3	7915.68	7411.07	5521.41
KMW0250	59	41	156.151	C10H20O	7-Octen-2-ol, 2,6-dimethyl-	Terpenoids	1064	0	0	0	114055	96022	75686.5	41205.6	26459.7	21747.9	40761.4	28255.1	32602.8
KMW0602	57	71	212.25	C15H32	Pentadecane	Hydrocarbons	1500	11918.6	30491.3	28015.8	0	0	0	5092.55	6055.56	4878.64	7676.6	10103.6	11232.9
XMW0417	79	93	136.125	C10H16	Cyclohexene, 4-methyl-1-(1-methylethenyl)-	Hydrocarbons	1073	0	0	0	27960.7	24571.6	19414.3	11414.2	7007.13	5931.72	11243.5	7426.46	8943.55
KMW0379	93	106	149.12	C10H15N	Pyridine, 2-pentyl-	Heterocyclic compound	1202	0	0	0	399683	381254	331908	141947	133828	118943	224358	154943	163373
KMW0479	107	91	150.104	C10H14O	1,3-Cyclohexadiene-1-carboxaldehyde, 2,6,6-trimethyl-	Terpenoids	1201	0	0	0	57344.8	57421.2	48171.3	21670.2	19948.4	18280.1	38546.5	28770.5	26097.2
XMW0028	97	96	125.12	C8H15N	Pyridine, 2,3,4,5-tetrahydro-6-propyl-	Heterocyclic compound	1028	0	0	0	4586.39	4702.1	6396.52	4967.28	4249.98	6022.1	4698.41	4740.23	6883.5
KMW0489	68	79	150.104	C10H14O	1-Cyclohexene-1-carboxAldehyde, 4-(1-methylethenyl)-, (S)-	Aldehyde	1207	0	0	0	467945	218334	414118	374522	427591	286584	565948	475190	352099
XMW1448	137	109	152.12	C10H16O	3,6-Dimethyl-2,3,3a,4,5,7a-hexahydrobenzofuran	Heterocyclic compound	1192	0	0	0	31213.3	26336.8	22548.1	10153.8	10527.4	10071.4	19769.9	13363.3	12272.5
NMW0070	105	77	148.052	C9H8O2	1,2-Propanedione, 1-phenyl-	Ketone	1183	0	0	0	33814.6	32936.5	29448.1	13326	11207.6	11284.8	22020.8	14543.4	12967.3
XMW0434	67	82	142.099	C8H14O2	4-Hexen-1-ol, acetate	Alcohol	1020	0	0	0	38058.7	39133.4	34233.6	20841.3	13281.3	14922.3	24587	26858.5	23477.4
WMW0047	124	95	124.089	C8H12O	5-Ethylcyclopent-1-enecarboxAldehyde	Aldehyde	1040	0	0	0	4150.46	4223.69	4527.14	5429.95	4734.04	5250.98	5205.55	5530.25	4674.15
KMW0067	83	55	98.073	C6H10O	3-Penten-2-one, 4-methyl-	Ketone	798	18222.5	17153.9	16496.8	10131.5	9630.7	9443.22	0	0	0	9937.41	11979.5	8747.83
KMW0293	81	39	124.089	C8H12O	2,4-Octadienal, (E,E)-	Aldehyde	1115	0	0	0	58625.1	51961.4	45483	131422	111434	110303	71635	49503.2	68595.2
XMW0820	106	121	121.089	C8H11N	BenzenAmine, 2-ethyl-	Amine	1205	0	0	0	8584.42	8821.6	8534.17	4658.8	4444.62	5056.93	6495.9	4899.39	4206.77
KMW0427	116	55	176.087	C8H16O2S	3-Mercaptohexyl acetate	Ester	1248	0	0	0	0	0	0	4462.24	4858.99	5196.71	4619.54	4580.18	4022.3
XMW0679	45	43	176.105	C8H16O4	AcetAldehyde, tetramer	Aldehyde	1160	234398	254843	228078	0	0	0	120221	103447	107658	182345	184897	150378
NMW0758	55	70	116.084	C6H12O2	1-Butanol, 3-methyl-, formate	Ester	792	106077	88910.6	71395.4	48653.8	55306	50595.5	0	0	0	48301.3	41000.4	35490.4
KMW0066	44	56	100.089	C6H12O	Hexanal	Aldehyde	801	465948	427134	410241	186439	200399	177214	0	0	0	145294	142658	145100
KMW0240	94	109	109.053	C6H7NO	Ethanone, 1-(1H-pyrrol-2-yl)-	Heterocyclic compound	1063	4239.72	4744.68	6329.45	0	0	0	0	0	0	5363.78	5765.41	5604.62
XMW0034	83	42	138.116	C8H14N2	2-Dimethylamino-4-methyl-pent-4-enenitrile	Amine	1014	0	0	0	0	0	0	6317.05	7766.26	6609.8	5450.22	4572.75	4518.86
XMW0484	81	53	110.073	C7H10O	Furan, 2-propyl-	Heterocyclic compound	791	16092.8	15139.1	13242.3	7455.82	7467.86	6450.23	0	0	0	6308.48	7190.86	5338.06
KMW0068	69	39	98.073	C6H10O	3-Hexenal, (Z)-	Aldehyde	800	33037.3	29077.5	27297.9	22989	22698.1	23265.6	0	0	0	24396.1	32334.1	25714.4
XMW0358	110	95	152.084	C9H12O2	1-Pentanone, 1-(2-furanyl)-	Heterocyclic compound	1176	26415.1	26592.4	136897	0	0	0	0	0	0	147695	142691	137676
D403	191	131	206.131	C13H18O2	Benzeneacetic acid, 4-(1,1-dimethylethyl)-, methyl ester	Ester	1491	0	0	0	0	0	0	5239.39	5791.65	4149.96	5562.83	6240.56	5577.12
D266	83	55	182.203	C13H26	1-Tridecene	Hydrocarbons	1292	0	0	0	0	0	0	5138.87	5191.83	6870.3	6738.85	8585.43	7993.33
KMW0046	58	57	100.089	C6H12O	2-Hexanone	Ketone	792	0	0	0	23462.6	25956.9	20814.8	0	0	0	24456.7	21235.3	17368.5
KMW0545	41	57	184.183	C12H24O	Dodecanal	Aldehyde	1409	11589.4	8541.72	11160.9	0	0	0	0	0	0	4943.37	4921.43	4796.71
NMW0175	135	107	164.12	C11H16O	Phenol, 4-(1,1-dimethylpropyl)-	Phenol	1400	0	0	0	9726.02	8871.99	6268.91	0	0	0	8358.26	7738.1	9960.34
XMW1136	55	93	170.131	C10H18O2	Lilac Alcohol C	Alcohol	1219	2.56129e+07	2.59238e+07	2.97951e+07	0	0	0	0	0	0	990204	733379	871231
XMW0200	71	57	212.25	C15H32	Tetradecane, 4-methyl-	Hydrocarbons	1459	20528.5	15732.3	14321.1	0	0	0	0	0	0	4231.25	4055.45	4366.05
WMW0181	74	41	184.146	C11H20O2	4-Decenoic acid, methyl ester, Z-	Ester	1323	19800.7	16498.4	14659.1	0	0	0	0	0	0	6956.08	7679.6	7391.95
XMW0693	69	41	182.131	C11H18O2	2,6-Octadienoic acid, 3,7-dimethyl-, methyl ester	Ester	1323	7056.63	4855.49	5344.01	0	0	0	0	0	0	4135.31	4518.86	4155.4
XMW0201	69	41	98.073	C6H10O	4-Hexen-3-one	Ketone	855	0	0	0	162657	156399	150843	0	0	0	143119	133219	128291
KMW0095	41	39	98.073	C6H10O	2-Hexenal	Aldehyde	853	0	0	0	122232	110144	114917	0	0	0	59447.7	52491.2	58821
D390	84	41	166.136	C11H18O	Cyclopentanone, 2-(2-hexenyl)-	Ketone	1320	7644.95	6262.02	6623.9	0	0	0	0	0	0	4406.96	4022.21	4733.51
XMW0419	57	71	212.25	C15H32	Tetradecane, 2-methyl-	Hydrocarbons	1463	21352.9	18408.9	17178	0	0	0	0	0	0	4890.86	4160.05	4839.05
KMW0431	119	134	134.084	C8H10N2	5H-5-Methyl-6,7-dihydrocyclopentapyrazine	Heterocyclic compound	1144	13038.4	13183.3	11954.3	0	0	0	0	0	0	6927.86	6940.77	8198.33
XMW0533	147	148	148.035	C9H8S	3-Methylbenzothiophene	Heterocyclic compound	1315	60427.9	49786.1	44032.8	0	0	0	0	0	0	21648.2	24171.1	19741.9
D186	109	84	152.12	C10H16O	trans-Carveol	Terpenoids	1217	3.32935e+06	3.41982e+06	3.51517e+06	0	0	0	0	0	0	95492.9	78071.1	91101
XMW0711	121	93	121.053	C7H7NO	Formamide, N-phenyl-	Amine	1221	770046	771148	792882	0	0	0	0	0	0	24627.9	20269.2	20926.5
WMW0024	107	135	150.104	C10H14O	Verbenone	Terpenoids	1205	2.2481e+06	2.30571e+06	2.39275e+06	0	0	0	0	0	0	72310.8	57981.3	67247.7
XMW0239	57	85	184.219	C13H28	Decane, 3-ethyl-3-methyl-	Hydrocarbons	1229	0	0	0	0	0	0	7114.9	7294.36	7064.27	10656.2	10397.6	8607.85
XMW0238	85	57	184.219	C13H28	Undecane, 4,4-dimethyl-	Hydrocarbons	1229	0	0	0	0	0	0	4980	5357.99	4549.67	6714.47	5928.41	5353.51
KMW0204	69	56	144.115	C8H16O2	Acetic acid, hexyl ester	Ester	1014	0	0	0	6858.7	8656.18	7858.01	0	0	0	10882	9521.58	12168.7
KMW0449	95	121	182.131	C11H18O2	Bicyclo[2.2.1]heptan-2-ol, 1,7,7-trimethyl-, formate, endo-	Ester	1226	3.18854e+06	3.30286e+06	3.16435e+06	0	0	0	0	0	0	67844.9	52371.5	61890.1
XMW0526	137	109	152.12	C10H16O	AcetAldehyde, (3,3-dimethylcyclohexylidene)-, (Z)-	Aldehyde	1226	1.83008e+06	1.9585e+06	1.93999e+06	0	0	0	0	0	0	43411	33445.7	39177.5
XMW0491	113	42	113.07	C3H7N5	3-Methyl-4,5-diamino-1,2,4(4H)-triazole	Heterocyclic compound	1219	883201	885088	873721	0	0	0	0	0	0	25433.7	19579.7	22627.4
NMW0044	106	121	121.089	C8H11N	BenzenAmine, N-ethyl-	Amine	1128	90430.3	98835.5	88419.7	0	0	0	0	0	0	6643.85	5212.3	5522.67
NMW0083	91	137	137.048	C7H7NO2	Benzene, 1-methyl-4-nitro-	Aromatics	1212	8.1781e+06	8.53993e+06	9.30648e+06	0	0	0	0	0	0	275697	210596	247976
KMW0304	119	91	134.11	C10H14	1,3,8-p-Menthatriene	Terpenoids	1119	196089	229628	186694	0	0	0	0	0	0	7137.88	6253.57	5449.59
D287	84	152	152.12	C10H16O	Cyclopentanone, 2-(3-methyl-2-buten-1-yl)-	Ketone	1215	1.96441e+06	2.0401e+06	2.23717e+06	0	0	0	0	0	0	70264.6	53528.5	62683.3
KMW0416	81	53	160.002	C6H8OS2	Furan, 2-[(methyldithio)methyl]-	Sulfur compounds	1226	1.15483e+07	1.21455e+07	1.339e+07	0	0	0	0	0	0	305119	236593	251616
KMW0627	105	77	164.084	C10H12O2	Benzoic acid, 1-methylethyl ester	Ester	1217	437002	437925	489484	0	0	0	0	0	0	21117.6	17315.7	16295.3
WMW0048	41	55	140.12	C9H16O	6-Nonenal, (E)-	Aldehyde	1124	877488	902560	870457	0	0	0	0	0	0	32582.6	24797	31109.1
KMW0388	119	91	152.12	C10H16O	Carveol	Terpenoids	1219	905542	903760	959512	0	0	0	0	0	0	32394.3	25544.8	25646.8
KMW0407	81	41	138.104	C9H14O	2,4-Nonadienal, (E,E)-	Aldehyde	1216	1.15483e+07	1.21455e+07	1.339e+07	0	0	0	0	0	0	398765	299842	363003
XMW1158	135	93	181.11	C10H15NO2	Tricyclo[3.3.1.1(3,7)]decane, 2-nitro-	Nitrogen compounds	1224	101219	104546	89673.2	0	0	0	0	0	0	6370.96	6336.09	4901.34
XMW1079	71	41	186.162	C11H22O2	Butanoic acid, 1-methylhexyl ester	Ester	1218	1.18106e+07	1.23019e+07	1.37661e+07	0	0	0	0	0	0	406781	304345	364220
XMW1311	65	122	122.037	C7H6O2	2-Propenal, 3-(2-furanyl)-	Heterocyclic compound	1111	2.23778e+07	2.65224e+07	2.57678e+07	0	0	0	0	0	0	843544	750930	1.00445e+06
NMW0086	82	91	159.105	C11H13N	Pargyline	Amine	1216	4.01889e+06	4.21687e+06	4.62708e+06	0	0	0	0	0	0	145920	107682	129928
D173	105	77	134.073	C9H10O	BenzeneacetAldehyde, 4-methyl-	Aldehyde	1120	1.01605e+06	1.2811e+06	1.17363e+06	0	0	0	0	0	0	36558.9	28238.8	37819.8
XMW1064	93	91	136.1	C8H12N2	1,4-Methano-1H-Cyclopropa[d]pyridazine, 4,4a,5,5a-tetrahydro-6,6-dimethyl-, (1.alpha.,4.alpha.,4a.alpha.,5a.alpha.)-	Heterocyclic compound	1225	4.39733e+07	4.59671e+07	5.04013e+07	0	0	0	0	0	0	1.23452e+06	926717	1.21633e+06
KMW0232	74	87	158.131	C9H18O2	Octanoic acid, methyl ester	Ester	1126	1.41847e+06	1.70377e+06	1.60896e+06	0	0	0	0	0	0	46551.8	34785.2	47803.8
KMW0284	91	92	122.073	C8H10O	Phenylethyl Alcohol	Alcohol	1116	1.81867e+08	2.10393e+08	1.94606e+08	0	0	0	0	0	0	7.05444e+06	5.36479e+06	7.47459e+06
XMW0794	79	91	162.141	C12H18	1,5-Cyclooctadiene, 3-(1-methyl-2-propenyl)-	Hydrocarbons	1209	4.54109e+06	4.81064e+06	5.537e+06	0	0	0	0	0	0	225219	177224	164895
D414	93	121	136.089	C9H12O	Bicyclo[3.1.0]hex-3-en-2-one, 5-(1-methylethyl)-	Ketone	1117	9.14484e+06	1.07632e+07	9.93027e+06	0	0	0	0	0	0	275723	243352	338478
D218	55	73	128.084	C7H12O2	Cyclohexanecarboxylic Acid	Acid	1126	65855.7	64339.5	52108.5	0	0	0	0	0	0	5782.58	5345.27	7341.5
KMW0399	112	41	156.151	C10H20O	Decanal	Aldehyde	1209	4.63342e+06	4.67055e+06	4.65463e+06	0	0	0	0	0	0	114866	81078.2	103163
NMW0093	107	91	150.104	C10H14O	D-Verbenone	Terpenoids	1228	2.2481e+06	2.28491e+06	2.16776e+06	0	0	0	0	0	0	41328.4	28914.3	33113.8
KMW0434	41	137	152.12	C10H16O	2,6,6-trimethyl-1-Cyclohexene-1-carboxaldehyde	Terpenoids	1220	4.93675e+06	4.9709e+06	5.75405e+06	0	0	0	0	0	0	264838	199206	189195
NMW0042	73	102	144.115	C8H16O2	Valproic Acid	Acid	1116	252911	303551	289010	0	0	0	0	0	0	9743.15	6603.72	8884.77
XMW1386	69	152	152.084	C9H12O2	2-Acetyl-4,4-dimethyl-cyclopent-2-enone	Ketone	1213	7.8984e+06	8.16893e+06	9.1664e+06	0	0	0	0	0	0	278169	169119	226689
XMW0189	94	79	152.12	C10H16O	3-Cyclohexene-1-acetAldehyde, .alpha.,4-dimethyl-	Aldehyde	1225	6.03002e+06	6.22654e+06	6.3323e+06	0	0	0	0	0	0	217096	171906	123308
NMW0021	80	108	108.069	C6H8N2	2-PyridinemethanAmine	Heterocyclic compound	1054	0	0	0	0	0	0	9439.19	7649.7	7924.43	8367.93	7276.23	8196.38
KMW0382	108	107	108.058	C7H8O	Phenol, 2-methyl-	Phenol	1054	0	0	0	0	0	0	4493.07	4527.32	5266.39	5687.35	4420.58	5712.73
Note: Index: Substance Met Ware ID, Molecular weight (Da): Relative molecular mass, Formula: substance molecular formula, Class: Substance category, NIST_RI: Retention index, QC: Quality control
