# Supplementary material for: Metabolomics Analysis Reveals the Accumulation Patterns of Flavonoids and Volatile Compounds in Camellia oleifera Petals with Different Color
Source: Molecules. 2023 Oct 24;28(21):7248. doi: 10.3390/molecules28217248 (PMC10650325; doi:10.3390/molecules28217248)
Supplement: Supplementary file 1 [file molecules-28-07248-s001.zip › Table S2.xlsx]

## Sheet: Sheet1
Table S2. 372 flavonoid metabolite tentatively detected and identified from three C. oleifera petal
Index	Q1 (Da)	Q3 (Da)	Molecular weight (Da)	Formula	Ionization model	Compounds	Class I	Class II	W1	W2	W3	CP1	CP2	CP3	DR1	DR2	DR3	QC01	QC02	QC03
mws1290	593.13	285.04	594.137	C30H26O13	[M-H]-	Kaempferol-3-O-(6''-p-Coumaroyl)glucoside (Tiliroside)	Flavonoids	Flavonols	1.34346e+07	1.35974e+07	1.33319e+07	574340	461395	421384	611887	816024	624272	8.19843e+06	8.19409e+06	8.23105e+06
Lmpp003268	757.22	287.06	756.211	C33H40O20	[M+H]+	Kaempferol-3-O-rutinoside-7-O-glucoside	Flavonoids	Flavonols	5005	1670	1670	1670	14881.1	12649.8	35010	34401.1	14020	2.35859e+06	2.36168e+06	2.37829e+06
Zbyn004267	729.14	407.07	730.149	C37H30O16	[M-H]-	3-O-galloylprocyanidin B1*	Tannins	Proanthocyanidins	10369.5	3865.05	10399.5	5.88381e+06	4.15623e+06	5.40451e+06	1.42159e+06	1.16303e+06	1.08008e+06	1.59809e+06	1.58367e+06	1.5836e+06
MWSHY0077	287.06	137.02	286.048	C15H10O6	[M+H]+	3,7,3',4'-Tetrahydroxyflavone; Fisetin	Flavonoids	Flavonols	5.36781e+06	6.47562e+06	6.3327e+06	21556.7	15353.1	4720.81	6303.93	39985.7	4519.59	3.60124e+06	3.55532e+06	3.52335e+06
MWSHY0190	609.181	301.079	608.174	C28H32O15	[M+H]+	Diosmetin-7-O-rutinoside (Diosmin)*	Flavonoids	Flavones	28637.2	24690	40826.9	806815	1.17421e+06	677136	1.03604e+06	870624	974265	1.70573e+06	1.70497e+06	1.67119e+06
pmn001583	609.15	300.03	610.153	C27H30O16	[M-H]-	Quercetin-3-O-robinobioside	Flavonoids	Flavonols	2.6476e+07	2.77416e+07	2.24416e+07	1.58089e+06	1.87064e+06	1.53588e+06	1.4358e+06	1.19154e+06	1.42524e+06	1.50949e+07	1.50036e+07	1.53696e+07
MWSslk254	595.17	287.06	594.159	C27H30O15	[M+H]+	Kaempferol-3-O-glucorhamnoside*	Flavonoids	Flavonols	143210	55015	53814	7.45611e+06	7.91583e+06	6.83224e+06	8.99485e+06	7.94119e+06	7.34775e+06	1.39314e+07	1.44123e+07	1.43385e+07
pmp000237	579.135	283.06	578.127	C26H26O15	[M+H]+	Apigenin-6-C-(2''-glucuronyl)xyloside	Flavonoids	Flavones	1.19577e+06	1.79566e+06	2.20445e+06	1.60585e+06	3.0716e+06	3.12057e+06	1.5235e+06	2.71715e+06	2.63671e+06	1.94807e+06	2.02238e+06	1.9727e+06
Zmdn002400	451.13	289.07	452.132	C21H24O11	[M-H]-	Epicatechin-3'-O-β-D-glucopyranoside*	Flavonoids	Flavanols	479199	533643	592586	2.3172e+06	2.44063e+06	2.36801e+06	1.4761e+06	2.03263e+06	1.52518e+06	2.08749e+06	2.15897e+06	2.09007e+06
mws0920	301.035	151.004	302.043	C15H10O7	[M-H]-	5,7,3',4',5'-Pentahydroxyflavone; Tricetin	Flavonoids	Flavones	798121	647686	851379	67052	53481.1	28508.3	9248.14	57413.4	135299	572213	562656	585862
Wbtn006810	287.054	135.045	288.063	C15H12O6	[M-H]-	6,7-dihydroxy-1,3-dimethoxyxanthen-9-one*	Flavonoids	Other Flavonoids	95630.8	106379	164158	195903	174527	254372	141866	135008	138032	137238	133490	139082
Lmsn006267	597.16	273.08	598.169	C30H30O13	[M-H]-	Phloretin-4'-O-(6''-Caffeoyl)glucoside	Flavonoids	Chalcones	1.35899e+06	1.46696e+06	1.25667e+06	16923.4	28926.1	23772	5476.13	8237.86	2622.59	964212	935756	923864
HJN087	433.12	271.065	434.121	C21H22O10	[M-H]-	Naringenin-4'-O-glucoside*	Flavonoids	Flavanones	248260	227142	257512	4.87196e+06	5.10529e+06	5.07549e+06	3.86148e+06	3.79803e+06	4.13552e+06	803903	802783	835309
pmn001417	451.1	341.1	452.111	C24H20O9	[M-H]-	Cinchonain Ic	Flavonoids	Flavanols	1.89159e+07	1.87959e+07	1.97752e+07	1.6629e+06	1.75208e+06	1.29169e+06	1.371e+06	866897	712599	8.01243e+06	7.65388e+06	7.81723e+06
MWSHY0050	595.17	287.05	594.159	C27H30O15	[M+H]+	Kaempferol-3-O-rutinoside(Nicotiflorin)*	Flavonoids	Flavonols	21276.4	82746.4	44011	6.32893e+06	2.36987e+06	1.86761e+06	7.33857e+06	7.65699e+06	2.0485e+06	1.18773e+07	1.21407e+07	1.2438e+07
pmb0542	535.108	287.055	535.108	C24H23O14+	[M]+	Cyanidin-3-O-(6''-O-malonyl)glucoside	Flavonoids	Anthocyanidins	87847.9	44720.1	50784.3	1.74985e+06	2.07663e+06	1.74467e+06	423970	271681	394840	261320	264717	273582
MWSHY0061	595.16	287.06	594.159	C27H30O15	[M+H]+	Kaempferol-3-O-neohesperidoside*	Flavonoids	Flavonols	135070	39248.7	98370	6.18039e+06	2.63908e+06	6.12475e+06	2.53486e+06	2855010	3.34858e+06	1.16879e+07	1.18557e+07	1.2247e+07
Zbjp001957	611.16	287.06	611.161	C27H31O16+	[M]+	Cyanidin-3,5-O-diglucoside (Cyanin)*	Flavonoids	Anthocyanidins	1945.38	2204.69	2538.16	792920	791183	750452	728734	739202	760203	2.37783e+06	2.46242e+06	2.34297e+06
Lcyp000689	611.16	287.06	611.161	C27H31O16+	[M]+	Cyanidin-3-O-gentiobioside*	Flavonoids	Anthocyanidins	1558.63	890.603	922.677	113179	102486	107317	152368	211054	133759	2.36923e+06	2.50075e+06	2.45901e+06
Xmyp004945	757.22	287.06	756.211	C33H40O20	[M+H]+	Kaempferol-3-O-(6''-Rhamnosyl-2''-Glucosyl)Glucoside (Camelliaside A)	Flavonoids	Flavonols	3945.91	9	10005	15005	13340	33027.9	25481.4	25006.4	15355.3	2.38423e+06	2.48062e+06	2.35183e+06
MW0168258	305.07	137.02	304.058	C15H12O7	[M+H]+	3,3',4',5',7-Pentahydroxyflavanone; Dihydrorobinetin	Flavonoids	Flavanonols	6979.49	2243.14	5005	1.0143e+07	1.00203e+07	9.73237e+06	1.52676e+07	1.11274e+07	1.39381e+07	6.90576e+06	6.77193e+06	7.15427e+06
pmb3023	449.109	287.055	450.116	C21H22O11	[M-H]-	Eriodictyol-8-C-glucoside*	Flavonoids	Flavanones	1.84908e+07	1.75431e+07	1.78475e+07	5.70478e+06	5.58625e+06	5.20045e+06	2.82385e+06	6.07927e+06	3.09469e+06	1.29522e+07	1.28148e+07	1.35109e+07
Zmdn002049	451.13	289.07	452.132	C21H24O11	[M-H]-	Epicatechin-4'-O-β-D-glucopyranoside*	Flavonoids	Flavanols	801922	834474	1.01375e+06	1.6564e+06	1.90239e+06	1.53551e+06	1.74509e+06	1.81717e+06	1.85955e+06	1.04612e+06	1.09954e+06	1.04903e+06
pmb3114	561.14	289.07	562.148	C30H26O11	[M-H]-	Epicatechin-epiafzelechin	Flavonoids	Flavanols	2.23272e+06	2.08478e+06	2.09401e+06	1.13985e+06	1.22674e+06	1.25313e+06	991095	1.00772e+06	860523	1.67382e+06	1.70678e+06	1.77068e+06
Zbzp002036	743.201	287.05	743.203	C32H39O20+	[M]+	Cyanidin-3-O-sambubioside-5-O-glucoside*	Flavonoids	Anthocyanidins	2667.16	2795.92	2190.72	15930.5	13311.3	15994.3	10628.9	12283.6	8767.01	104443	103557	98823.5
mws0773	537.083	375.05	538.09	C30H18O10	[M-H]-	Amentoflavone*	Flavonoids	Biflavones	28146.6	31454	37877	5198.89	19209.1	9638.36	3456.56	22054.5	2194.08	10310	10033.2	10652.8
Yaan003368	483.075	331.067	484.085	C20H20O14	[M-H]-	Gallic acid 3-O-(6-galloylglucoside)	Tannins	Tannin	25396.9	21962.6	52892.6	802447	621338	800785	279927	230352	285658	204822	214521	202803
Lmhn006206	475.12	167.03	476.132	C23H24O11	[M-H]-	5-Hydroxy-3',7-dimethoxyflavone-4'-O-glucoside	Flavonoids	Flavones	5.7983e+06	6.04322e+06	5.58465e+06	1.78843e+06	1.59948e+06	2.35488e+06	1.84829e+06	1.9427e+06	2.00553e+06	2.51995e+06	2.52755e+06	2.39366e+06
mws1397	441.08	169.02	442.09	C22H18O10	[M-H]-	Epicatechin gallate*	Flavonoids	Flavanols	11445.1	6106.98	12522.3	3.09287e+06	2.77846e+06	4.03241e+06	648840	531864	441805	355968	334094	341113
MWSHY0080	595.166	287.058	594.159	C27H30O15	[M+H]+	Luteolin-7-O-neohesperidoside (Lonicerin)*	Flavonoids	Flavones	64941.9	66017.6	65020	1.64655e+06	6.51397e+06	5.20203e+06	2.42761e+06	2.42906e+06	1.86528e+06	1.18022e+07	1.14543e+07	1.10335e+07
Zajn002491	451.12	289.07	452.132	C21H24O11	[M-H]-	catechin-4-β-D-galactopyranoside*	Flavonoids	Flavanols	737876	708341	765341	585542	645170	640443	415662	511410	619945	807965	770625	755820
Lmmp006709	579.15	287.056	578.142	C30H26O12	[M+H]+	Kaempferol-3-O-(4''-p-coumaroyl)rhamnoside	Flavonoids	Flavonols	163478	148431	151350	22557.2	12293.8	52451.8	18507.4	22520.9	20112.3	90439.8	91989.3	85886.3
mws0791	593.188	285.078	594.195	C28H34O14	[M-H]-	Isosakuranetin-7-O-neohesperidoside (Poncirin)*	Flavonoids	Flavanones	3.60011e+06	3.54162e+06	3.93521e+06	6.55644e+06	4.92571e+06	3.80328e+06	9.3436e+06	1.27921e+07	8.5635e+06	6.86879e+06	6.40741e+06	6.73169e+06
MWSslk237	463.125	301.07	462.116	C22H22O11	[M+H]+	Hispidulin-7-O-glucoside(Homoplantaginin)*	Flavonoids	Flavones	69920.9	57024.9	62772.7	633033	834463	716992	800749	822739	722503	197584	211764	201272
Wbtp006564	317.07	302.04	316.058	C16H12O7	[M+H]+	4,8,10-trihydroxy-2-methoxy-1h,2h-furo[3,2-a]xanthen-11-one*	Flavonoids	Other Flavonoids	778091	617159	829543	2.17427e+06	1.65212e+06	1.26482e+06	1.96331e+06	2.85185e+06	1.97713e+06	1.26594e+06	1.18631e+06	1.26306e+06
Hmhp002834	419.1	287.06	419.097	C20H19O10+	[M]+	Cyanidin-3-O-xyloside*	Flavonoids	Anthocyanidins	9	9	9	836663	687848	771691	1.50772e+06	1.27109e+06	1.34874e+06	969211	901005	940628
Lmsn006753	581.166	273.077	582.174	C30H30O12	[M-H]-	Phloretin-4'-O-(6''-p-Coumaroyl)glucoside	Flavonoids	Chalcones	1.20376e+06	1.16613e+06	1.19347e+06	94203	103197	132586	28888.7	50234.7	24110.3	693048	733827	742593
Wbtn009050	255.065	255.065	256.074	C15H12O4	[M-H]-	1,8-dihydroxy-2,6-dimethylxanthen-9-one	Flavonoids	Other Flavonoids	245485	259067	242870	105327	151012	155429	136031	178462	65631.2	262048	246442	245756
pmp000964	287.055	153.018	286.048	C15H10O6	[M+H]+	4,6,3',4'-Tetrahydroxyaurone; Aureusidin*	Flavonoids	Aurones	587952	683749	500986	16808.3	10789	5783.57	16819.4	17944	14030.1	592993	566716	610605
Zbpn005555	435.13	273.08	436.137	C21H24O10	[M-H]-	Phloretin-4'-O-glucoside (Trilobatin)*	Flavonoids	Chalcones	5.82722e+06	5.94143e+06	7.01828e+06	1.55375e+07	1.4114e+07	1.48282e+07	2.70613e+06	3.14149e+06	2.14207e+06	1.27057e+07	1.31776e+07	1.37256e+07
mws0355	441.08	169.01	442.09	C22H18O10	[M-H]-	Catechin gallate*	Flavonoids	Flavanols	5298.18	9683.8	9684.03	3.17871e+06	2.20491e+06	3.60028e+06	628245	416227	385138	288693	282246	267400
pme0321	431.1	285.04	432.106	C21H20O10	[M-H]-	Kaempferol-7-O-rhamnoside	Flavonoids	Flavonols	1.39863e+07	1.52406e+07	1.48207e+07	25613.7	6507.43	8348.26	18333.8	67241.2	3995.38	1.10126e+07	1.03207e+07	1.0279e+07
Hmln002199	505.101	300.033	506.106	C23H22O13	[M-H]-	Quercetin-3-O-(6''-O-acetyl)galactoside	Flavonoids	Flavonols	187861	211554	278691	54656.8	78689.1	45157.6	39282.8	54210.4	37327.8	1.60203e+06	1.49787e+06	1.49828e+06
HJN094	729.15	407.07	730.153	C37H30O16	[M-H]-	Galloylprocyanidin B4	Tannins	Proanthocyanidins	8535.59	4591.61	19340	7.18424e+06	5.36891e+06	6.1413e+06	1.68057e+06	1.33206e+06	1.22302e+06	2.01305e+06	2.05052e+06	1.89718e+06
pmp000103	1155.28	867.21	1154.27	C60H50O24	[M+H]+	Epicatechin-(4β→8)-epicatechin-(4β→8)-epicatechin-(4β→8)-catechin; Arecatannin A2	Tannins	Proanthocyanidins	174905	116104	109423	79089.9	160861	173456	86364.1	89152	150242	96882.6	93562.1	101468
Laxp005049	303.05	229.05	302.043	C15H10O7	[M+H]+	4,6,3',4',5'-Pentahydroxyauron; Bracteatin*	Flavonoids	Aurones	7.91114e+06	8.77849e+06	7.0478e+06	1.37962e+06	1.22838e+06	920741	1.15378e+06	1.28043e+06	1.39456e+06	3.07697e+06	3.04026e+06	2.84402e+06
MWSslk252	593.19	285.08	594.195	C28H34O14	[M-H]-	Isosakuranetin-7-O-rutinoside (Didymin)*	Flavonoids	Flavanones	2.06261e+06	1.67591e+06	2.5675e+06	7.15521e+06	5.1657e+06	4.05383e+06	1.02323e+07	1.34521e+07	1.01447e+07	5.73854e+06	5.86064e+06	6.22106e+06
Zbsp002256	579.17	271.06	579.171	C27H31O14+	[M]+	Pelargonidin-3-O-rutinoside	Flavonoids	Anthocyanidins	6.66024e+06	8.62815e+06	7.96283e+06	1.02334e+07	8.1845e+06	9.2881e+06	9.41504e+06	1.46828e+07	1.4108e+07	6.79542e+06	7.36939e+06	7.25515e+06
Hmbp002730	287.055	153.01	286.048	C15H10O6	[M+H]+	4',5,7,8-Tetrahydroxyflavone; Isoscutellarein*	Flavonoids	Flavones	932960	700500	369429	16630.9	10572.1	9615.87	20245.3	16046.3	10120.7	653021	696342	708897
Zbjn007174	593.13	285.04	594.137	C30H26O13	[M-H]-	Kaempferol-3-O-(2''-p-coumaroyl)glucoside	Flavonoids	Flavonols	1.11601e+07	1.19979e+07	1.08825e+07	167610	111736	38087.9	9	9	9	6.33582e+06	6.34223e+06	6.82446e+06
Zblp002068	449.11	287.06	449.108	C21H21O11+	[M]+	Cyanidin-3-O-glucoside*	Flavonoids	Anthocyanidins	4227.47	2330.37	1782.43	1.9278e+07	1.72651e+07	1.7468e+07	2.47925e+07	2.14122e+07	2.42538e+07	1.08294e+07	1.17115e+07	1.09151e+07
MW0135136	285.04	133.03	286.048	C15H10O6	[M-H]-	6,7,3',4'-Tetrahydroxyflavone*	Flavonoids	Flavones	27123.8	22078.2	21960.4	18500.2	19497.3	21829	25381.9	26827.7	28543.9	32215.3	29577.7	30371.7
HJN090	433.115	271.06	434.121	C21H22O10	[M-H]-	Butin-7-O-glucoside*	Flavonoids	Flavanones	365520	233706	278324	4.42928e+06	4.94589e+06	4.51217e+06	3.5629e+06	3.56743e+06	3.74749e+06	731568	792108	733448
Wayn007155	577.134	285.041	578.142	C30H26O12	[M-H]-	Luteolin-5-O-p-coumaroyl rhamnoside*	Flavonoids	Flavones	2.19085e+06	2.51292e+06	2.61396e+06	2932.82	7370.16	7851.42	7188.15	4374.97	6343.15	624878	570837	590106
pmn001667	577.14	407.08	578.142	C30H26O12	[M-H]-	Catechin-(4α→8)-epicatechin; Procyanidin B4	Tannins	Proanthocyanidins	1.16327e+07	1.12291e+07	1.15963e+07	2.14578e+07	2.23611e+07	2.33735e+07	2.38364e+07	2.36092e+07	2.37726e+07	1.7064e+07	1.84487e+07	1.8641e+07
Wayn006761	593.13	300.03	594.137	C30H26O13	[M-H]-	Quercetin-5-O-p-coumaroyl rhamnoside	Flavonoids	Flavonols	4.80766e+06	4.63722e+06	4.76151e+06	17540	12298.2	5261.16	8429.77	6631.04	4432.35	1.50611e+06	1.56755e+06	1.65566e+06
mws0046	579.172	271.062	580.179	C27H32O14	[M-H]-	Naringenin-7-O-Neohesperidoside(Naringin)*	Flavonoids	Flavanones	322697	351802	303311	7730.9	16177.1	8824.08	19395.3	5906.95	8782.43	101673	111353	104039
pmn001418	451.1	341.1	452.111	C24H20O9	[M-H]-	Cinchonain Id	Flavonoids	Flavanols	5.70639e+06	5.77191e+06	5.19273e+06	468529	466779	354100	604844	424466	315329	2.21296e+06	2.1623e+06	2.01603e+06
MWSHY0092	597.18	289.072	596.174	C27H32O15	[M+H]+	Eriodictyol-7-O-Rutinoside (Eriocitrin)	Flavonoids	Flavanones	86404.1	36675	55015	5.65882e+06	6.332e+06	4.6398e+06	8.31532e+06	8.83188e+06	6.8009e+06	1.1338e+07	1.18442e+07	1.24859e+07
Wchn001161	481.07	301	482.07	C20H18O14	[M-H]-	2,3-O-(S)-hexahydroxydiphenoyl-D-glucose	Tannins	Tannin	5008.87	3183.89	1279.23	135592	99047.7	346677	48065.6	35637.1	29721.7	44196.2	48033.7	48203.8
Lmsn005754	461.109	169.014	462.116	C22H22O11	[M-H]-	1-O-Galloyl-2-O-Cinnamoyl-β-D-glucose	Tannins	Tannin	174823	182582	217444	52633	27843.4	57295.1	21406.9	17005.2	14358.6	76297.3	69246.2	71915.4
pmn001647	865.2	713.16	866.206	C45H38O18	[M-H]-	Catechin-(4α→8)-catechin-(4α→8)-catechin; Procyanidin C2	Tannins	Proanthocyanidins	7.46808e+06	7.3654e+06	9.06517e+06	7.36545e+06	7.51377e+06	7.6333e+06	6.54613e+06	8.62855e+06	7.63068e+06	7.78006e+06	7.06969e+06	7.59924e+06
Smlp003276	579.134	331.081	579.134	C26H27O15+	[M]+	Malvidin-3-O-(6''-O-malonyl)glucoside	Flavonoids	Anthocyanidins	344062	377244	355047	358390	384429	389693	357115	317323	286570	320289	343244	312302
Zmpp002571	303.05	257.05	302.043	C15H10O7	[M+H]+	3,3',4',5',7-Pentahydroxyflavone; Robinetin	Flavonoids	Flavonols	2.06355e+07	2.4975e+07	1.89151e+07	19307.2	38345	11403.6	9	9	9	8.38061e+06	8.98424e+06	8.164e+06
pmp000579	463.12	301.07	462.116	C22H22O11	[M+H]+	Diosmetin-7-O-galactoside*	Flavonoids	Flavones	63718.1	57742.7	72422.7	536588	768880	671312	692746	678991	560335	171638	155508	166980
pmn001649	1153.26	1001.21	1154.27	C60H50O24	[M-H]-	Epicatechin-(4β→8)-epicatechin-(4β→8)-epicatechin-(4β→8)-epicatechin; Cinnamtannin A2	Tannins	Proanthocyanidins	517430	518251	544481	649210	596907	775217	656061	556039	719359	614184	562672	564067
Lmsn006905	611.177	273.077	612.184	C31H32O13	[M-H]-	Phloretin-4'-O-(6''-Feruloyl)glucoside	Flavonoids	Chalcones	140489	147782	147474	64554.3	89131.3	73760.6	13508.4	18323.1	8867.88	115474	124414	127431
Lmmn004625	449.109	287.056	450.116	C21H22O11	[M-H]-	Dihydrokaempferol-7-O-glucoside*	Flavonoids	Flavanonols	237128	246464	303108	3.05895e+06	2.60174e+06	3.38737e+06	3.30749e+06	3.28096e+06	3.82777e+06	943886	899545	852295
HJN055	435.13	273.08	436.137	C21H24O10	[M-H]-	Dihydrocharcone-4'-O-glucoside*	Flavonoids	Chalcones	6.91401e+06	6.10741e+06	6.70749e+06	1.30301e+07	1.39748e+07	1.24276e+07	2.66114e+06	2.99256e+06	2.65055e+06	1.45723e+07	1.42101e+07	1.31887e+07
mws0064	287.056	135.045	288.063	C15H12O6	[M-H]-	Eriodictyol (5,7,3',4'-Tetrahydroxyflavanone)*	Flavonoids	Flavanones	68943.3	85209.2	121449	146997	155407	174350	120194	117924	111716	111980	108206	119650
Ybnn007052	285.04	285.04	286.048	C15H10O6	[M-H]-	5,7,2',4'-Tetrahydroxyflavone; Norartocarpetin	Flavonoids	Flavones	1.54056e+06	1.61289e+06	1.64954e+06	10013.9	14037.6	6655.97	12318.8	20752.3	8149.37	488809	444093	483332
HJN041	451.12	289.07	452.132	C21H24O11	[M-H]-	Epicatechin glucoside	Flavonoids	Flavanols	1.67559e+06	1.75236e+06	1.73901e+06	1.07444e+07	1.09921e+07	1.32043e+07	9.49686e+06	1.05023e+07	1.14847e+07	9.96226e+06	9.33594e+06	8.9936e+06
Sagp002728	451.12	289.07	450.116	C21H22O11	[M+H]+	Maesopsin 4-O-Glucoside(Hovetrichoside C)	Flavonoids	Other Flavonoids	9	9	9	2.20961e+06	1.96884e+06	2.0644e+06	2.57964e+06	2.32485e+06	2.66432e+06	1.51815e+06	1.51325e+06	1.65692e+06
Wchn002309	483.08	169.01	484.085	C20H20O14	[M-H]-	3,4-Di-O-Galloyl-β-D-Glucose*	Tannins	Tannin	596771	625609	863018	637156	384496	697121	109100	99498.2	150086	274391	269721	297349
Zblp102242	449.109	287.055	449.108	C21H21O11+	[M]+	Cyanidin-3-O-galactoside*	Flavonoids	Anthocyanidins	21844.6	54522.2	36358.3	6.17962e+07	5.96956e+07	5.85069e+07	7.29094e+07	6.78744e+07	7.35881e+07	4.87077e+07	5.07672e+07	4.5691e+07
HJN069	575.12	449.09	576.127	C30H24O12	[M-H]-	Epiafzelechin-(4α→8)-epicatechin*	Tannins	Proanthocyanidins	320897	316921	376758	2.83108e+06	1.52598e+06	2.89076e+06	2.65027e+06	1.89316e+06	1.09503e+06	888760	948030	987546
Wayn006883	593.13	300.03	594.137	C30H26O13	[M-H]-	Quercetin-7-O-p-coumaroyl rhamnoside	Flavonoids	Flavonols	4.34677e+06	4.49373e+06	4.46001e+06	17590.7	11263.6	7485.42	8672.71	5683.05	2607.93	1.39385e+06	1.4779e+06	1.54996e+06
Smgp005565	453.11	343.08	452.111	C24H20O9	[M+H]+	Cinchonain Ia*	Flavonoids	Flavanols	45431.9	42044.3	14459.3	2920.95	11172.6	3767.26	12404.9	5809.94	9817.94	22649.4	20363.9	21681
pmb3012	461.11	299.06	462.116	C22H22O11	[M-H]-	Chrysoeriol-7-O-glucoside	Flavonoids	Flavones	5.3628e+06	4.96813e+06	5.1542e+06	788345	1.00173e+06	714740	1.26653e+06	1.06789e+06	1.35316e+06	3.68867e+06	3.36786e+06	3.35278e+06
MWSHY0174	291.086	139.04	290.079	C15H14O6	[M+H]+	Epicatechin*	Flavonoids	Flavanols	295033	291022	295110	572763	566799	576136	591245	642644	544613	532839	500378	477997
pmb2979	549.125	387.1	550.132	C25H26O14	[M-H]-	Hesperetin-7-O-(6''-malonyl)glucoside	Flavonoids	Flavanones	9.34179e+06	1.00658e+07	9.43284e+06	34992.3	77584.6	60447.5	48074.7	31053	31176.5	2.52344e+06	2.80907e+06	2.73517e+06
HJN045	847.191	411.071	848.195	C45H36O17	[M-H]-	Epicatechin-(2β→7,4β→8)-epiafzelechin-(4α→8)-epicatechin	Tannins	Proanthocyanidins	20293.3	18249	25540.5	19637.4	23948.3	20718.8	15005.8	16335.6	15895.2	32177.7	29923.8	33384.6
pme0001	609.183	301.071	610.19	C28H34O15	[M-H]-	Hesperetin-7-O-neohesperidoside(Neohesperidin)*	Flavonoids	Flavanones	4.03307e+07	4.07524e+07	3.8713e+07	38273.7	56665.7	31794.5	55567.5	33983.4	33934.1	1.89409e+07	1.74048e+07	1.93481e+07
pme0376	271.061	151.004	272.068	C15H12O5	[M-H]-	Naringenin (5,7,4'-Trihydroxyflavanone)*	Flavonoids	Flavanones	243362	222636	217365	446516	488378	332900	385574	306201	510404	159371	143621	158310
Cmxn006627	285.04	185.06	286.048	C15H10O6	[M-H]-	6,7,3',4'-Tetrahydroxyaurone; Maritimetin	Flavonoids	Aurones	58791.1	51985.2	51931.3	9	9	9	1512.84	2634.08	1338.15	16085.3	16752.2	17997.9
Lmcp004347	743.182	287.055	743.182	C35H35O18+	[M]+	Cyanidin-3-O-(6''-O-caffeoyl-2''-O-xylosyl)glucoside	Flavonoids	Anthocyanidins	6670	1670	1338.99	9	9	9	7101.35	8340	9	1.61089e+06	1.70844e+06	1.52262e+06
pmb2586	593.13	285.6	594.137	C30H26O13	[M-H]-	Gallocatechin-(4α→8)-catechin	Tannins	Proanthocyanidins	828360	752767	871295	1340.01	1612.25	4740.69	9	9	9	439101	446951	488288
Lmjp001323	743.203	287.057	743.203	C32H39O20+	[M]+	Cyanidin-3-O-(2''-O-xylosyl)glucoside-5-O-glucoside*	Flavonoids	Anthocyanidins	1205.57	4472.95	5888.38	14329.9	17024.4	12807.8	9106.76	11144.1	11839.7	100775	108810	113019
Lmyn005006	595.146	287.055	596.153	C30H28O13	[M-H]-	Eriodictyol-7-O-(6''-O-p-coumaroyl)glucoside	Flavonoids	Flavanones	170978	171772	171962	165260	125246	105266	241768	339513	243338	193662	209180	217664
Hmdn001667	463.052	300.99	464.059	C20H16O13	[M-H]-	Ellagic acid-4-O-glucoside	Tannins	Tannin	85594.7	90571.9	99620.5	108424	128085	94930.6	132215	120347	131982	130998	116371	122441
pmb3002	607.167	299.056	608.174	C28H32O15	[M-H]-	Chrysoeriol-7-O-rutinoside	Flavonoids	Flavones	1.48822e+06	1.42972e+06	1.41746e+06	46741.9	92653.8	37477.7	83326	68506.1	84456.8	662217	679523	605210
Wbtn004381	319.04	183.03	320.053	C15H12O8	[M-H]-	1,3,6,8-tetrahydroxy-2,5-dimethoxyxanthen-9-one	Flavonoids	Other Flavonoids	36500	42043.7	40255.2	3.79099e+06	5.71033e+06	3.07486e+06	4.06881e+06	3.41539e+06	4.58523e+06	2.29153e+06	2.31034e+06	2.06942e+06
MWSHY0189	433.113	271.066	432.106	C21H20O10	[M+H]+	Apigenin-7-O-glucoside(Cosmosiin)*	Flavonoids	Flavones	243347	325350	270734	903952	738641	762916	903913	794934	799587	392223	387696	432081
mws1360	433.11	269.04	434.121	C21H22O10	[M-H]-	Dihydrokaempferol-3-O-rhamnoside; Engeletin	Flavonoids	Flavanonols	2.87631e+06	3.14149e+06	3.30746e+06	22456.3	24520.8	44029.5	6135.5	36391.7	28487.1	6.33618e+06	5.60842e+06	5.98637e+06
Zbsp002083	595.166	271.06	595.166	C27H31O15+	[M]+	Pelargonidin-3,5-O-diglucoside	Flavonoids	Anthocyanidins	90898.9	32063.5	14111.6	64224.1	63689.3	70738.2	95939.9	97445.8	80958.9	427401	419919	469856
Lajp003377	579.15	127.04	578.142	C30H26O12	[M+H]+	Fisetinidol-(4α,6)-gallocatechin	Flavonoids	Flavanols	430714	348031	399473	474304	346202	464586	391831	506699	436078	355363	401970	379114
Lmsn003088	635.089	169.014	636.096	C27H24O18	[M-H]-	1,4,6-Tri-O-galloyl-β-D-glucose*	Tannins	Tannin	54652.6	66120.6	111034	364766	364613	344632	144263	116673	123043	142486	147915	160602
Smgp006258	595.14	287.05	594.137	C30H26O13	[M+H]+	6,7,3',4'-Tetrahydroxyaurone-6-O-(6''-O-p-Coumaroyl)glucoside*	Flavonoids	Aurones	245090	16525.3	525688	1.47144e+06	2.39139e+06	2.02855e+06	2.25004e+06	2.59845e+06	2.60208e+06	4.72851e+06	4.25118e+06	4.78345e+06
Lmyp004407	595.145	287.055	594.137	C30H26O13	[M+H]+	Kaempferol-3-O-(2''-p-coumaroyl)galactoside*	Flavonoids	Flavonols	245090	16525.3	525688	1.47144e+06	2.39139e+06	2.02855e+06	2.25004e+06	2.59845e+06	2.60208e+06	4.72851e+06	4.25118e+06	4.78345e+06
Smgp006499	595.14	287.05	594.137	C30H26O13	[M+H]+	Kaempferol-7-O-(6''-p-Coumaroyl)glucoside; Biondnoid I*	Flavonoids	Flavonols	245090	16525.3	525688	1.47144e+06	2.39139e+06	2.02855e+06	2.25004e+06	2.59845e+06	2.60208e+06	4.72851e+06	4.25118e+06	4.78345e+06
pmp001105	757.22	287.06	756.211	C33H40O20	[M+H]+	Kaempferol-3-O-neohesperidoside-7-O-glucoside*	Flavonoids	Flavonols	8721.02	6038.31	9175.07	46382.5	54959.3	32551.8	14302.7	30164.8	19714.8	418660	441408	387149
Lmsp003161	757.22	287.06	756.211	C33H40O20	[M+H]+	Kaempferol-3-O-sophoroside-7-O-rhamnoside*	Flavonoids	Flavonols	8721.02	6038.31	9175.07	46382.5	54959.3	32551.8	14302.7	30164.8	19714.8	418660	441408	387149
Lmqp007445	391.102	149.025	390.095	C19H18O9	[M+H]+	5,7,4'-Trihydroxy-3,6,3',5'-Tetramethoxyflavone	Flavonoids	Flavones	5129	1380.14	5298.99	76657.8	113712	61661.3	33625	39460.7	38097.8	22850.1	25042.8	26035.2
Wayn007331	577.135	285.041	578.142	C30H26O12	[M-H]-	Luteolin-7-O-p-coumaroyl rhamnoside*	Flavonoids	Flavones	2.38089e+06	2.56085e+06	2.56019e+06	5000.45	3364.12	3822.18	8138.96	8283.8	7994.44	594700	547335	625046
Lmsp004670	595.17	287.06	594.159	C27H30O15	[M+H]+	Kaempferol-3-O-glucoside-7-O-rhamnoside*	Flavonoids	Flavonols	91067	99183.1	75669.1	6.65489e+06	3747000	6.5073e+06	3.15182e+06	2.63443e+06	2.4824e+06	1.24622e+07	1.42303e+07	1.32461e+07
Lmpp003789	595.14	287.06	595.145	C30H27O13+	[M]+	Cyanidin-3-O-(6''-O-p-Coumaroyl)glucoside	Flavonoids	Anthocyanidins	34996	67548.5	15005	4.41529e+06	6.23909e+06	4.2079e+06	7.01236e+06	6.94466e+06	5.58902e+06	9.9722e+06	1.04723e+07	9.16343e+06
Hmqn003158	785.092	301.007	786.092	C34H26O22	[M-H]-	1,6-Di-O-Galloyl-2,3-(S)-hexahydroxydiphenoyl-α-D-glucose; Sanguiin H1*	Tannins	Tannin	9	9	9	110787	88296.9	150717	127667	86890	104955	52693.2	46316.8	47992.5
pmp000003	317.07	302.04	316.058	C16H12O7	[M+H]+	5,7,3',4'-Tetrahydroxy-6-methoxyflavone (Nepetin)*	Flavonoids	Flavones	881977	750106	1.01136e+06	2.20172e+06	1.46788e+06	1.06369e+06	1.98722e+06	2.52231e+06	1.96496e+06	1.40991e+06	1.25485e+06	1.25534e+06
Lmln001951	595.135	300.028	596.138	C26H28O16	[M-H]-	Quercetin-3-O-(6''-O-arabinosyl)glucoside	Flavonoids	Flavonols	38033.8	49919.7	40400.4	6274.27	11369.9	7817.85	48780.7	43119.1	26302.2	69414.3	61944.2	61585.2
Hmln000659	331.07	169.01	332.074	C13H16O10	[M-H]-	3-O-Galloyl-β-D-glucose*	Tannins	Tannin	7.03614e+06	7.07607e+06	8.05624e+06	4.01191e+07	3.26105e+07	3.75235e+07	2.11207e+07	1.64244e+07	1.59819e+07	2.4352e+07	2.76755e+07	2.7433e+07
Hmqp002870	743.203	287.057	742.196	C32H38O20	[M+H]+	Luteolin-7-O-Sophoroside-5-O-arabinoside	Flavonoids	Flavones	5005	1670	1670	5005	8340	10005	9	9	9	1.54682e+06	1.67676e+06	1.45605e+06
pmn001526	483.078	169.014	484.085	C20H20O14	[M-H]-	1,6-Di-O-galloyl-β-D-glucose*	Tannins	Tannin	52071.8	36983.1	62223.6	1457290	1.28553e+06	1.46431e+06	554497	430640	387641	358607	400607	411318
Lmfn000797	483.08	169.01	484.085	C20H20O14	[M-H]-	2,3-Di-O-Galloyl-β-D-Glucose*	Tannins	Tannin	2.16296e+06	2.05485e+06	2.62607e+06	92396.4	90897.5	52590	87915.7	64239.4	52611.6	549531	608993	632156
mws0913	447.09	285.04	448.101	C21H20O11	[M-H]-	Kaempferol-3-O-galactoside (Trifolin)*	Flavonoids	Flavonols	2.49299e+07	2.62246e+07	2.53341e+07	1.38182e+06	1.1414e+06	1.06227e+06	705355	1.10164e+06	1.0675e+06	3.29068e+07	2.97806e+07	2.87104e+07
MWSHY0098	307.081	139.039	306.074	C15H14O7	[M+H]+	Epigallocatechin	Flavonoids	Flavanols	15957.4	17925	13079.1	191824	193586	211531	254525	250983	241836	162955	146173	142595
mws0836	577.14	425.09	578.142	C30H26O12	[M-H]-	Epicatechin-(4β→8)-catechin; Procyanidin B1	Tannins	Proanthocyanidins	9.01289e+06	8.58209e+06	1.04586e+07	2.91559e+07	2.91609e+07	2.39785e+07	2.46712e+07	2.61511e+07	2.36034e+07	1.48579e+07	1.65917e+07	1.7087e+07
MWS20203	785.084	301	786.092	C34H26O22	[M-H]-	1,4-Di-O-Galloyl-3,6-(R)-hexahydroxydiphenoyl-β-D-glucose; Tercatain	Tannins	Tannin	9	9	9	67842.3	41429.1	67276.6	72492.8	44201.7	50486.4	146245	144310	127790
Zayn006347	329.03	298.983	330.038	C16H10O8	[M-H]-	3,3'-O-Dimethylellagic Acid	Tannins	Tannin	477664	581566	503603	20339.7	27463.5	20835	11702.1	6854.08	6218.6	182768	186966	208999
Lmqn006260	301.036	151.003	302.043	C15H10O7	[M-H]-	2',3',4',5,7-Pentahydroxyflavone	Flavonoids	Flavones	1.4424e+06	1.34705e+06	1.29458e+06	277812	274252	272640	335256	338944	400700	689901	753252	799693
Xmyn008071	299.057	284.034	300.063	C16H12O6	[M-H]-	5,7,3'-Trihydroxy-3-methoxyflavone; Gnetifolin B*	Flavonoids	Flavones	14121.5	20788.9	52150.5	5331.28	6004.12	7425.08	6630.86	15051.7	4135.31	10138.8	10615.5	11702.5
MWSslk146	595.167	433.122	594.159	C27H30O15	[M+H]+	4'-O-Glucosylvitexin	Flavonoids	Flavones	14172	17088.8	18644	48293.5	75025	42594.6	62182.8	56396.1	65020	246129	240696	213672
mws0914	271.061	151.003	272.068	C15H12O5	[M-H]-	3,5,7-Trihydroxyflavanone (Pinobanksin)*	Flavonoids	Flavanonols	217898	198319	203015	406478	409440	257903	302432	255333	428558	136800	117722	127450
Wbtp004961	303.05	229.05	302.043	C15H10O7	[M+H]+	1,2,4,5-tetrahydroxy-7-(hydroxymethyl)anthracene-9,10-dione*	Flavonoids	Other Flavonoids	9.16069e+06	9.22875e+06	5.11404e+06	1.12617e+06	1.18407e+06	1.28544e+06	1.20135e+06	1.10427e+06	1.50428e+06	3.25549e+06	3.31177e+06	2.87369e+06
Lmfn005486	364.997	285.04	366.005	C15H10O9S	[M-H]-	Kaempferol-3-O-sulfonate	Flavonoids	Flavonols	110420	124484	107419	746.737	510.118	2142.22	9	9	9	32998.3	31558.7	36545.4
pme1598	463.12	301.07	464.132	C22H24O11	[M-H]-	Hesperetin-5-O-glucoside	Flavonoids	Flavanones	1.08587e+06	1.23229e+06	986916	329137	276850	259256	437107	409019	479158	922000	911453	799346
mws2118	435.13	167.04	436.137	C21H24O10	[M-H]-	Phloretin-2'-O-glucoside (Phlorizin)	Flavonoids	Chalcones	5.29147e+06	5.56076e+06	6.8078e+06	1.21271e+07	1.27168e+07	1.34338e+07	2.45707e+06	2.76407e+06	2.62952e+06	1.38193e+07	1.19069e+07	1.23898e+07
mws1326	301.035	211.04	302.043	C15H10O7	[M-H]-	3,5,7,8,4'-Pentahydroxyflavone; Herbacetin	Flavonoids	Flavonols	21003.4	18758.3	23492.3	10518.6	13473.9	11489.3	10824.1	22776.7	15849.2	13540.3	13469.2	11754
pmn001702	461.07	285.05	462.08	C21H18O12	[M-H]-	Luteolin-7-O-glucuronide*	Flavonoids	Flavones	33637	25705.4	30532.4	5069.12	5429.01	6465.88	4081.04	10903.7	11296.9	19905.9	22283.6	23258.5
mws0036	609.183	301.086	610.19	C28H34O15	[M-H]-	Hesperetin-7-O-rutinoside (Hesperidin)*	Flavonoids	Flavanones	9.41848e+06	9.73798e+06	8.16e+06	24391.3	5861.48	9199.45	19061.1	36734.2	20440.5	3.76329e+06	3.75982e+06	4.30166e+06
MWSHY0113	465.1	303.06	464.096	C21H20O12	[M+H]+	Quercetin-3-O-galactoside (Hyperin)*	Flavonoids	Flavonols	8.49886e+06	39670045	1.30552e+07	4543015	3704235	2.55413e+06	1.05638e+06	1.70748e+06	3.00268e+06	3.91164e+06	3.84558e+06	3.36964e+06
Lmcn003163	579.078	289.073	580.085	C28H20O14	[M-H]-	Epitheaflavic acid-3-O-Gallate	Flavonoids	Flavanols	7.71369e+06	7.31233e+06	6.27364e+06	3.27192e+06	7.797e+06	7.37503e+06	7.58227e+06	6.90355e+06	7.72044e+06	5.94431e+06	6.0583e+06	6.88805e+06
pme2954	303.05	137.022	302.043	C15H10O7	[M+H]+	Quercetin	Flavonoids	Flavonols	95644.8	84853.1	124693	5433.23	7940.94	11046.8	6433.21	9075.13	4315.9	60414.6	71373.1	66832.7
Wayn004278	461.073	315.017	462.08	C21H18O12	[M-H]-	3'-O-Methylellagic acid-4'-rhamnoside	Tannins	Tannin	13233.6	13911.7	14716.3	3967.27	4068.81	5892.9	731.222	4194.81	4192.98	9068.66	9841.65	10723.6
Lmfn000604	331.07	169.01	332.074	C13H16O10	[M-H]-	6-O-Galloyl-β-D-glucose*	Tannins	Tannin	6.69761e+06	6.56346e+06	7.47444e+06	3.65437e+07	3.22613e+07	3.42471e+07	2.03322e+07	1.63128e+07	1.53009e+07	2.20187e+07	2.57271e+07	2.54699e+07
pme0434	577.14	407.08	578.142	C30H26O12	[M-H]-	Epicatechin-(4β→8)-epicatechin; Procyanidin B2	Tannins	Proanthocyanidins	2.90142e+06	2.69451e+06	2.67579e+06	2.89166e+06	2.71564e+06	2.72492e+06	2.72786e+06	2.71699e+06	2.47912e+06	2.71293e+06	2.43001e+06	2.29809e+06
Zmxp003107	611.161	287.057	610.153	C27H30O16	[M+H]+	Luteolin-7,3'-di-O-glucoside	Flavonoids	Flavones	1670	6670	3461.51	152948	323705	177547	71690	82515.8	168841	1.07204e+06	1.27088e+06	1.20596e+06
Zmhn003257	299.058	284.039	300.063	C16H12O6	[M-H]-	5,7,2'-Trhiyroxy-8-methoxyflavone*	Flavonoids	Flavones	15157.7	16510	55305.8	4454.63	4827.09	5473.32	6533.71	14875.1	1659.44	9500.01	9557.3	8168.09
Lmmn003398	489.11	285.04	490.111	C23H22O12	[M-H]-	Kaempferol-3-O-(6''-O-acetyl)glucoside	Flavonoids	Flavonols	194701	216885	189225	3850.45	7892.19	4807.15	7343.03	17913.9	4870.08	8.46148e+06	7.11549e+06	8.03338e+06
mws1329	463.09	301.04	464.096	C21H20O12	[M-H]-	Quercetin-7-O-glucoside	Flavonoids	Flavonols	947048	1.13252e+06	1.09471e+06	255525	279084	205497	348030	402431	379166	810058	744654	679561
Cmcn006568	537.085	375.054	538.09	C30H18O10	[M-H]-	Hinokiflavone*	Flavonoids	Biflavones	11188.9	10700.6	13240.2	1583.22	5660.61	4403.93	1237.6	6878.53	1325	4099.35	4889.79	4574.97
Lmsn006452	555.151	273.077	556.158	C28H28O12	[M-H]-	Phloretin-4'-O-(6''-Salicyloyl)glucoside	Flavonoids	Chalcones	3031.95	4848.34	5236.69	44585.7	65720.1	52745.1	7312.9	6676.88	2854.93	16722.5	19934.8	18169.3
Wmyn000212	453.101	313.054	454.111	C20H22O12	[M-H]-	4-hydroxy-3-methoxyphenyl-1-O-β-D-(6'-O-galloyol)-glucopyranoside	Tannins	Tannin	7155.08	4812.12	5905.8	40439.1	39981.4	39939.3	10516.5	12748.5	5417.52	17756.1	17364.4	15024.8
Wcfn003698	729.15	407.08	730.153	C37H30O16	[M-H]-	Epicatechin-(4β→8)-epicatechin 3'-O-Gallate; Procyanidin B2 3'-O-Gallate*	Tannins	Proanthocyanidins	9186.92	5301.33	11562.6	5.8045e+06	5.34474e+06	5.90043e+06	1.42513e+06	1.31713e+06	1.2386e+06	2.08831e+06	1.75649e+06	1.86441e+06
mws0089	447.093	285.041	448.101	C21H20O11	[M-H]-	Kaempferol-7-O-glucoside*	Flavonoids	Flavonols	2.81945e+07	2.73036e+07	2.6435e+07	1.24631e+06	1.09946e+06	1.16228e+06	968491	956163	739739	3.53782e+07	3.001e+07	3.49999e+07
Hamp007846	343.118	313.072	342.11	C19H18O6	[M+H]+	5,6,7,8-Tetramethoxyflavone	Flavonoids	Flavones	1606.42	762.73	1563.1	71987	76521.4	151288	84423.6	114682	61119.4	13458.3	15954.1	14082
Hmap001882	935.269	287.05	934.259	C39H50O26	[M+H]+	Kaempferol-3-O-sophorotrioside-7-O-glucoside	Flavonoids	Flavonols	9	9	9	9	9	9	1060.67	1804.68	2096.14	90857.9	108732	102728
Zbsn004974	575.12	285.04	576.127	C30H24O12	[M-H]-	Epicatechin-(2β→7,4β→8)-epicatechin; Procyanidin A2*	Tannins	Proanthocyanidins	785766	684123	1.01011e+06	1.48361e+06	1.57527e+06	1.40285e+06	1.73847e+06	1.43598e+06	1.47336e+06	995749	947586	832788
Lmsn007789	565.172	273.077	566.179	C30H30O11	[M-H]-	Phloretin-4'-O-(6''-Cinnamoyl)glucoside	Flavonoids	Chalcones	14857.7	15872	14747.1	11261.4	8682.25	6098.32	1371.43	1207.93	9	7524.81	8893.65	8791.12
Zajn005914	755.185	285.041	756.19	C36H36O18	[M-H]-	Kaempferol-3-O-[2-O-(trans-p-coumaroyl)-3-O-ɑ-D-glucopyranosyl]-ɑ-D-glucopyranoside	Flavonoids	Flavonols	12477.5	12371.9	17237.1	6201.72	8097.28	12702.3	1255.18	5441.94	1260	71421	59604	64659.1
pmp000100	867.21	715.2	866.206	C45H38O18	[M+H]+	Epicatechin-(4β→8)-epicatechin-(4β→6)-catechin; Arecatannin B1	Tannins	Proanthocyanidins	3.3987e+06	3.36292e+06	3.49432e+06	3.55421e+06	2.23317e+06	3.38446e+06	3.64373e+06	3.11772e+06	3.30237e+06	4.29587e+06	3.60131e+06	3.81892e+06
mws1094	287.06	259.07	288.063	C15H12O6	[M-H]-	Aromadendrin (Dihydrokaempferol)	Flavonoids	Flavanonols	86199.8	87774.2	90239.3	45280.9	38982.7	45595.6	48944.3	45773.1	63830.8	67750.8	74391.9	81332.9
pmp000589	551.103	303.051	550.096	C24H22O15	[M+H]+	Quercetin-7-O-(6''-malonyl)glucoside	Flavonoids	Flavonols	13340	16121.7	10591.6	17374.3	10325.1	15181.7	15005	3916.27	5005	120247	113427	135368
Lmcp004436	611.14	287.06	611.139	C30H27O14+	[M]+	Cyanidin-3-O-(6''-O-caffeoyl)glucoside	Flavonoids	Anthocyanidins	18340	9	10005	122890	125622	140660	105045	53350	36508.3	927046	897939	1.0647e+06
Lmqn004838	315.015	299.992	316.022	C15H8O8	[M-H]-	3-O-Methylellagic acid	Tannins	Tannin	3740	2697.7	5490.1	755905	757932	1.40837e+06	212208	298514	119866	181030	200425	218039
pmp000593	595.166	287.055	594.159	C27H30O15	[M+H]+	Luteolin-7-O-rutinoside*	Flavonoids	Flavones	74825.4	38345	139670	1.79889e+06	5.8118e+06	5.53765e+06	2.0746e+06	2.11743e+06	1.98244e+06	1.21233e+07	1.19054e+07	1.01828e+07
Cmsp008121	287.092	167.034	286.084	C16H14O5	[M+H]+	7-O-Methylnaringenin*	Flavonoids	Flavanones	5737.39	15306.7	36508.4	7008.92	10633	17626.5	11305.1	46776.3	8088.06	10782.3	9619.93	8972.48
Cmcn006826	537.083	375.054	538.09	C30H18O10	[M-H]-	Cupressuflavone*	Flavonoids	Biflavones	8868.99	12368	15985.4	1962.62	8132.59	5097.56	1097.47	6757.13	734.801	4859.89	4022.52	4496.48
mws0919	431.1	285.04	432.106	C21H20O10	[M-H]-	Kaempferol-3-O-rhamnoside (Afzelin)(Kaempferin)	Flavonoids	Flavonols	1.44033e+07	1.43296e+07	1.36637e+07	21582.4	11223.9	10706.2	21871.3	70796.1	3541.92	1.20066e+07	1.12349e+07	9.90825e+06
pme0368	579.171	271.063	578.164	C27H30O14	[M+H]+	Apigenin-7-O-rutinoside (Isorhoifolin)*	Flavonoids	Flavones	4.39556e+06	4.09393e+06	2.73789e+06	5.11658e+06	4.67597e+06	2.87384e+06	2.51697e+06	4.13555e+06	5.01729e+06	3.91696e+06	3.22724e+06	3.66486e+06
Zmdn003203	635.09	169.01	636.096	C27H24O18	[M-H]-	1,2,6-Tri-O-galloyl-β-D-glucose*	Tannins	Tannin	67345.6	58665.4	87749.8	388393	310534	304355	123193	105097	114566	143107	144837	169529
Zmpn002440	287.058	135.046	288.063	C15H12O6	[M-H]-	3,4,2',4',6'-Pentahydroxychalcone	Flavonoids	Chalcones	96404.9	94275.9	139280	161411	162781	198972	127307	98927.1	115993	113264	112570	133080
pmb2976	755.204	447.2	756.211	C33H40O20	[M-H]-	Chrysoeriol-8-C-arabinoside-7-O-Sophoroside	Flavonoids	Flavones	3925.68	5151.98	6352.85	7855.92	7157.72	8243.09	8160.55	4897.78	16801	486061	416438	408863
Zblp002396	463.12	301.07	463.123	C22H23O11+	[M]+	Peonidin-3-O-glucoside	Flavonoids	Anthocyanidins	15796.5	7737.21	6122.52	3.44764e+06	4.25215e+06	555730	1.28502e+07	1.18382e+07	1.35748e+07	6.51474e+06	6.2296e+06	5.38325e+06
pmn001648	863.183	411.071	864.19	C45H36O18	[M-H]-	Epicatechin-(2β→7,4β→8)-epicatechin-(4β→8)-catechin; Cinnamtannin D1	Tannins	Proanthocyanidins	474931	414320	569161	457422	476676	476351	682977	762379	495517	662260	681076	563733
mws1068	285.04	151	286.048	C15H10O6	[M-H]-	Kaempferol (3,5,7,4'-Tetrahydroxyflavone)	Flavonoids	Flavonols	112863	96029.6	112318	1586.72	2251.16	1816.98	2235.19	3274.24	1271.5	29004.3	31222	35288
Lmfn001893	305.07	125.02	306.074	C15H14O7	[M-H]-	3,3',4,4',5,7-hexahydroxyflavane; Leucocyanidin	Flavonoids	Flavones	33905.9	48507.5	46970	4.60122e+06	6.52163e+06	5.67298e+06	6.75031e+06	3.61562e+06	7.90307e+06	2.73363e+06	2.88897e+06	2.3676e+06
mws0049	307.081	139.039	306.074	C15H14O7	[M+H]+	Gallocatechin	Flavonoids	Flavanols	9	9	9	288460	363594	211585	157876	196619	131948	224935	228457	189383
mws1000	287.06	149.02	288.063	C15H12O6	[M-H]-	3,7,3',4'-Tetrahydroxyflavanone; Fustin	Flavonoids	Flavanonols	1.8051e+06	1.829e+06	1.72123e+06	3.02132e+06	2.72009e+06	2.79822e+06	3.42718e+06	3.15991e+06	3.00304e+06	3.34651e+06	2.75325e+06	2.92677e+06
Zblp002328	419.1	287.06	419.097	C20H19O10+	[M]+	Cyanidin-3-O-arabinoside*	Flavonoids	Anthocyanidins	664.875	867.468	1341.96	976704	842791	893874	1.98566e+06	1.48192e+06	1.62122e+06	1.33615e+06	1.17422e+06	1.0968e+06
pme0436	577.14	407.08	578.142	C30H26O12	[M-H]-	Catechin-(4α→8)-catechin; Procyanidin B3	Tannins	Proanthocyanidins	1.0379e+06	1.02397e+06	1.23517e+06	1.08589e+06	1.13881e+06	1.05949e+06	998805	1.09841e+06	999291	931179	916090	769940
Zbsn004608	575.12	285.04	576.127	C30H24O12	[M-H]-	Epicatechin-(2β→7,4β→8)-catechin; Procyanidin A1*	Tannins	Proanthocyanidins	75569	58234.5	50196.3	131887	112599	93001.2	187397	132950	121695	93972.5	105866	115397
pmn001534	787.1	617.08	788.107	C34H28O22	[M-H]-	1,2,3,6-Tetra-O-galloyl-β-D-glucose	Tannins	Tannin	45342	46672.8	89484.2	863338	691799	688214	67484.1	53498.3	59197.6	232540	243325	199139
pmb3014	641.151	285.3	642.159	C31H30O15	[M-H]-	Luteolin-7-O-(6''-eudesmyl)glucoside	Flavonoids	Flavones	2.51658e+06	2.48328e+06	2.52873e+06	26065	33961	34157.1	10516.9	8121.94	4896.71	839979	897199	1.02542e+06
MWSHY0065	291.09	139.04	290.079	C15H14O6	[M+H]+	Catechin*	Flavonoids	Flavanols	174251	180772	284596	307447	343264	302877	317218	423413	393753	295806	360056	351214
pmb2999	461.109	299.056	462.116	C22H22O11	[M-H]-	Chrysoeriol-5-O-glucoside	Flavonoids	Flavones	5.86517e+06	5.08698e+06	5.39491e+06	884054	891894	705696	1.34877e+06	1.16152e+06	1.12284e+06	3.64268e+06	3.221e+06	2.95354e+06
mws0056	463.088	316.025	464.096	C21H20O12	[M-H]-	Myricetin-3-O-rhamnoside (Myricitrin)	Flavonoids	Flavonols	56923	41853.1	43525.2	9	1836.16	1670	745.04	9	740.685	185488	169559	149810
Xmsn002700	465.125	303.051	466.111	C21H22O12	[M-H]-	Taxifolin-3'-O-glucoside	Flavonoids	Flavanonols	1.10686e+07	1.14976e+07	1.07442e+07	6.37782e+06	4.46935e+06	6.51593e+06	1.32885e+06	1.59499e+06	1.59968e+06	5.36879e+06	4.34483e+06	4.77096e+06
mws1066	579.172	271.061	580.179	C27H32O14	[M-H]-	Naringenin-7-O-Rutinoside(Narirutin)*	Flavonoids	Flavanones	129924	122856	114755	12947.4	8439.47	2297.64	9	9	9	35257.3	38808.1	43591.4
HJN078	549.164	255.064	550.169	C26H30O13	[M-H]-	Pinocembrin-7-O-(2''-O-arabinosyl)glucoside	Flavonoids	Flavanones	4393.85	1579.49	1823.97	417808	447221	350856	138034	150793	136570	74384.7	77988.9	90835.5
Lmfn001158	467.083	169.014	468.09	C20H20O13	[M-H]-	2,6-Di-O-Galloyl-1,5-Anhydro-D-Glucitol (Ginnalin A)	Tannins	Tannin	1786.96	8109	3907.07	67414.5	55145	61704.4	76942.4	92074.5	85729.3	43589.9	43916	52461.1
Lmsp004851	291.086	123.044	290.079	C15H14O6	[M+H]+	3-Hydroxyphloretin	Flavonoids	Chalcones	700438	873637	764114	919650	991050	888686	1.20892e+06	902393	955347	535945	667107	615217
pme0088	285.04	151	286.048	C15H10O6	[M-H]-	Luteolin (5,7,3',4'-Tetrahydroxyflavone)	Flavonoids	Flavones	18120.3	13561	38575.7	17706.3	15263.9	19206.4	28819.3	24207.2	25594.4	31707.1	26689.3	26106.2
Lmpp003930	579.15	271.06	578.142	C30H26O12	[M+H]+	Apigenin-7-O-(6''-p-Coumaryl)glucoside	Flavonoids	Flavones	1.59635e+06	1.5937e+06	1.20137e+06	1.77077e+06	1.8163e+06	2.24166e+06	1.69012e+06	1.50372e+06	2.06466e+06	1.5328e+06	1.39543e+06	1.23005e+06
Zmjp002244	291.09	139.04	290.079	C15H14O6	[M+H]+	5,7,3',4',5'-Pentahydroxyflavan (Tricetiflavan)*	Flavonoids	Other Flavonoids	238522	304115	268516	504988	467678	466669	593682	1272330	484991	481807	458893	564108
Hmpp003270	449.11	287.05	448.101	C21H20O11	[M+H]+	Luteolin-4'-O-glucoside*	Flavonoids	Flavones	3.76677e+07	30487725	2.00224e+07	9	9	9	9	9	9	2.18686e+07	2.39892e+07	2.72444e+07
pmp001080	609.181	301.073	608.174	C28H32O15	[M+H]+	Diosmetin-7-O-Neohesperidoside (Neodiosmin)*	Flavonoids	Flavones	5005	10005	5005	180207	300231	160343	270825	266429	171671	404277	494236	493291
Lmsn003364	785.084	300.997	786.092	C34H26O22	[M-H]-	1,3-Di-O-galloyl-4,6-(S)-hexahydroxydiphenoyl-β-D-glucose; Heterophylliin A*	Tannins	Tannin	5133.97	2530.47	4710.95	60272.1	44645.9	75240.6	73442.1	70188.9	79151.2	41736.2	34443	34765.5
mws1454	477.14	315.086	478.147	C23H26O11	[M-H]-	Persicoside	Flavonoids	Flavanones	60448.9	91821.7	64422.1	90851.5	62086.5	63373.3	66866.2	70526.6	78821	120207	115010	96573.4
Lmfn001062	635.09	169.01	636.096	C27H24O18	[M-H]-	2,4,6-Tri-O-galloyl-β-D-glucose*	Tannins	Tannin	45523.2	49264	85691.9	285239	248489	280718	94749.5	105550	112647	128062	144363	160637
Zmyn003693	267.067	252.044	268.074	C16H12O4	[M-H]-	6-Hydroxy-2'-methoxyflavone	Flavonoids	Flavones	9534.87	12000.4	11155.2	9	9	9	14150.6	15675.2	12650.9	5055.81	5996.11	6312.23
Sagp004552	289.07	149.02	288.063	C15H12O6	[M+H]+	Maesopsin	Flavonoids	Other Flavonoids	3.23635e+06	3.15286e+06	3.579e+06	2.29338e+06	2.05767e+06	2.34428e+06	647229	2.40013e+06	2.21859e+06	2.10612e+06	1.68375e+06	1.8542e+06
Lmpn006208	461.11	315.052	462.116	C22H22O11	[M-H]-	8-Methoxykaempferol-7-O-rhamnoside	Flavonoids	Flavonols	144444	220198	200515	21784.1	17980.7	26064.1	8363.46	17925.4	9578.74	83261.4	69861.8	67947.1
Lmpn007255	331.045	316.024	332.053	C16H12O8	[M-H]-	3,5,7,3',4'-Pentahydroxy-6-methoxyflavone; Patuletin	Flavonoids	Flavonols	19505.8	30410.3	22564	4335.53	17410.8	5792.36	12553.5	8406.1	2893.99	12695.7	10222.4	10848.1
pmn001646	865.2	577.14	866.206	C45H38O18	[M-H]-	Epicatechin-(4β→8)-epicatechin-(4β→8)-epicatechin; Procyanidin C1	Tannins	Proanthocyanidins	8.64653e+06	8.76922e+06	1.01876e+07	1.23448e+07	1.33571e+07	1.23674e+07	1.17e+07	1.41414e+07	1.26335e+07	9794891	9.09214e+06	1.13642e+07
MWSHY0069	301.07	286.049	300.063	C16H12O6	[M+H]+	Hispidulin (5,7,4'-Trihydroxy-6-methoxyflavone)*	Flavonoids	Flavones	3088.8	5663.97	20672.5	9196.03	5832.36	9051.78	6971.13	15253	5001.32	6813.45	5657.11	7069.3
Zmjp003031	611.161	449.107	610.153	C27H30O16	[M+H]+	Orientin-2''-O-galactoside*	Flavonoids	Flavones	72313.6	48825	77616.3	872078	841910	987736	382116	392656	862635	2.68438e+06	2.13427e+06	2.53103e+06
Lmsn001369	783.07	301	784.076	C34H24O22	[M-H]-	1,6-(S)-Hexahydroxydiphenoyl-2,4-(S)-Dehydrohexahydroxydiphenoyl-β-D-glucose; Granatin A	Tannins	Tannin	9	9	9	179189	156060	347661	60495.6	49470.5	50842.3	58477.8	58036.3	70856.6
pme2960	273.076	153.018	272.068	C15H12O5	[M+H]+	2',4,4',6'-Tetrahydroxychalcone; Naringenin chalcone*	Flavonoids	Chalcones	64460.9	83174.7	59070.2	59189.4	53430.2	39480.6	42068.2	39464.3	67797	41086.8	42572.6	50851.8
MWS20148	433.113	271.074	432.106	C21H20O10	[M+H]+	Apigenin-4'-O-glucoside*	Flavonoids	Flavones	584535	676610	711780	816972	760712	627518	721679	763149	819230	359643	456713	413421
Wcfp003437	325.14	175.07	324.136	C20H20O4	[M+H]+	3-Prenyl-4,2',4'-Trihydroxychalcone	Flavonoids	Chalcones	176464	172448	162651	55324.4	101221	50760.8	42574.6	81222	50967.8	63312.4	50886	62709.6
MWSHY0055	567.128	567.128	566.121	C32H22O10	[M+H]+	Ginkgetin (7,4'-Dimethylamentoflavone)*	Flavonoids	Biflavones	36727	42390.2	35308.8	6864.44	13947.1	4270.64	4987.47	18466.1	14677.8	36251.8	34305.4	28673.9
MWSHY0041	567.126	567.127	566.121	C32H22O10	[M+H]+	Isoginkgetin*	Flavonoids	Biflavones	36727	42390.2	35308.8	6864.44	13947.1	4270.64	4987.47	18466.1	14677.8	36251.8	34305.4	28673.9
Wagp009375	343.118	313.072	342.11	C19H18O6	[M+H]+	3,5,6,7-Tetramethoxyflavone*	Flavonoids	Flavones	1178.81	1420.66	2723.43	75276.6	72046.8	132043	85619.3	99619.8	54113	15330	13274.3	12076.9
MWSHC2050	343.118	313.071	342.11	C19H18O6	[M+H]+	5,6,7,4'-Tetramethoxyflavone*	Flavonoids	Flavones	1178.81	1420.66	2723.43	75276.6	72046.8	132043	85619.3	99619.8	54113	15330	13274.3	12076.9
Wayn004784	447.058	315.015	448.064	C20H16O12	[M-H]-	3'-O-Methylellagic acid-4-O-beta-D-xylopyranoside	Tannins	Tannin	141469	129748	135643	26185.7	18990.8	16484.4	11935.7	6715.05	4401.48	80111	92787.5	73159
pme2246	300.999	185.023	302.006	C14H6O8	[M-H]-	Ellagic acid	Tannins	Tannin	11520.4	7367.02	7746.42	132829	277653	437585	137167	139813	80639.3	75590.9	96230	83949.5
mws0072	433.11	271.06	432.106	C21H20O10	[M+H]+	Apigenin-5-O-glucoside	Flavonoids	Flavones	95704.8	111859	121240	599122	357120	293018	419916	708270	386171	358790	420558	458836
Zmpn004068	567.173	273.08	568.179	C26H32O14	[M-H]-	Phloretin-2'-O-(6''-O-xylosyl)glucoside	Flavonoids	Chalcones	364666	411457	445865	17136.4	36647.5	20721.4	11255.7	16614.4	10435.8	562813	601598	710780
pme3475	273.076	153.018	272.068	C15H12O5	[M+H]+	Butin; 7,3',4'-Trihydroxyflavanone*	Flavonoids	Flavanones	54023	70238.7	60586.3	48869.2	51740.5	39375.7	40841.5	27613.9	50958.9	35459.1	43890.5	44559.7
mws1361	449.11	303.08	450.116	C21H22O11	[M-H]-	Taxifolin-3-O-rhamnoside (Astilbin)	Flavonoids	Flavanonols	1.25455e+07	1.23263e+07	1.23406e+07	174439	96302.9	86042.9	50102.7	57761.3	13179.6	8.33761e+06	7.99905e+06	6.56375e+06
Lmsn002071	785.084	300.998	786.092	C34H26O22	[M-H]-	2,3-Di-O-Galloyl-4,6-(S)-hexahydroxydiphenoyl-β-D-glucose; Tellimagrandin I*	Tannins	Tannin	9	9	9	61952.6	34511	54627.2	58500.4	46368	30423.9	137467	113558	144702
Zmhp004034	465.1	303.05	464.096	C21H20O12	[M+H]+	Gossypetin-7-O-rhamnoside; Rhodiolgin	Flavonoids	Flavonols	442797	328022	364715	434160	364598	325908	305288	378408	340422	245018	248476	303556
Zbsp002199	433.11	271.06	433.113	C21H21O10+	[M]+	Pelargonidin-3-O-glucoside	Flavonoids	Anthocyanidins	76369.5	58375.3	38914.8	415302	1.8601e+07	789068	771040	360105	17685829	1.88862e+07	1.49229e+07	1.84028e+07
Lmtn002796	449.11	287.06	450.116	C21H22O11	[M-H]-	Aromadendrin-7-O-glucoside*	Flavonoids	Flavanonols	2.22333e+07	1.98627e+07	1.93033e+07	6.66038e+06	5.55474e+06	6.23592e+06	3.4817e+06	2.97142e+06	3.32351e+06	1.52723e+07	1.20286e+07	1.28769e+07
Lmmp003091	611.16	303.05	610.153	C27H30O16	[M+H]+	Quercetin-3-O-(4''-O-glucosyl)rhamnoside*	Flavonoids	Flavonols	9	9	9	489296	542987	420921	698572	487391	404467	1.47207e+06	1.34962e+06	1142905
Lmqp002170	773.21	449.11	772.206	C33H40O21	[M+H]+	Kaempferol-3-O-sophorotrioside	Flavonoids	Flavonols	19089.5	10904.4	6408.98	8844.09	7001.51	1967.87	9590	23240.4	9605.57	90940.4	70689.3	79216.4
mws1422	275.09	107.05	274.084	C15H14O5	[M+H]+	Epiafzelechin	Flavonoids	Flavanols	283619	564455	509245	216835	160095	186795	196810	155090	183455	220175	276940	226850
Lmyn006227	269.046	151.005	270.053	C15H10O5	[M-H]-	3,5,7-Trihydroxyflavone (Galangin)	Flavonoids	Flavones	8730.87	6807.85	9906.97	7119.26	4131.42	8054.15	5863.32	10724.9	5400.58	7378.72	6346.3	5711.5
Lmpp003929	609.163	301.074	609.16	C31H29O13+	[M]+	Peonidin-3-O-(6''-O-p-coumaroyl)glucoside	Flavonoids	Anthocyanidins	24681.8	22895.3	36210.3	600002	838519	410461	709578	659970	555455	1.39726e+06	1.46451e+06	1.13605e+06
Zahp001902	597.145	303.05	597.146	C26H29O16+	[M]+	Delphinidin-3-O-sambubioside	Flavonoids	Anthocyanidins	22120.8	28732.6	19754.8	20150.3	12055.9	16774	15587.4	32738.5	15874.3	45484.8	41881	53877.2
Lmdp003286	465.102	303.061	464.096	C21H20O12	[M+H]+	Quercetin-3-O-alloside; Isohyperoside*	Flavonoids	Flavonols	11029880	7.12261e+06	3038755	897902	2472960	598747	8818320	2.00965e+06	3.87161e+06	3.97984e+06	4.57148e+06	5.18361e+06
Zmtp102903	419.1	287.06	418.09	C20H18O10	[M+H]+	Kaempferol-3-O-arabinoside (Juglanin)	Flavonoids	Flavonols	9.00194e+06	5.92185e+06	7.32384e+06	40010	98704.7	61685	125371	134308	132116	3.66804e+06	4.65668e+06	4.66951e+06
mws1179	433.11	271.07	434.121	C21H22O10	[M-H]-	Naringenin-7-O-glucoside (Prunin)	Flavonoids	Flavanones	337343	237732	286158	2.9608e+06	4.10916e+06	4.20998e+06	2.40739e+06	2.53648e+06	3.41267e+06	1.45089e+06	1.20129e+06	1.13081e+06
Wacn007166	537.082	375.049	538.09	C30H18O10	[M-H]-	3',8''-Biapigenin*	Flavonoids	Biflavones	10620	14440	15623.9	2511.12	8442.21	4853.7	1548.04	6573	733.159	4334.18	5105.2	5693.54
Lczn000063	783.07	300.99	784.076	C34H24O22	[M-H]-	Pedunculagin*	Tannins	Tannin	9	9	9	250440	186967	491957	77296	63225.9	59401	65010.3	80973.2	84879.7
Wmhn001495	483.08	169.01	484.085	C20H20O14	[M-H]-	1,4-Di-O-Galloyl-β-D-glucose*	Tannins	Tannin	51411.3	33031.8	83467.7	1.46e+06	1.12652e+06	1.24e+06	484508	390005	461136	398872	379542	305039
Lmwp003888	773.214	287.055	772.206	C33H40O21	[M+H]+	Kaempferol-3-O-sophoroside-7-O-glucoside	Flavonoids	Flavonols	8385.03	6670	5005	9535.26	5606.14	9033.76	8724.96	14243.2	8340	4.81561e+06	5.6312e+06	6.35142e+06
Wbtn005483	333.06	165.02	334.069	C16H14O8	[M-H]-	1,3,6-trihydroxy-2,5,7-trimethoxyxanthen-9-one	Flavonoids	Other Flavonoids	12398.7	8839.71	11717.4	5.03638e+06	7.48272e+06	3.03299e+06	3.76648e+06	2.60098e+06	3.26341e+06	1.08353e+06	1.06205e+06	1.35576e+06
Zbqn006065	285.04	133.03	286.048	C15H10O6	[M-H]-	3,5,7,2'-Tetrahydroxyflavone; Datiscetin*	Flavonoids	Flavones	22023.6	23977.7	19778.8	21734.8	16535.7	24422.8	31784.7	36226.8	32431.5	28533.7	30521.4	37182.3
Hmcn002875	301.035	255.02	302.043	C15H10O7	[M-H]-	6-Hydroxyluteolin	Flavonoids	Flavones	48985.7	57010.7	55635.8	39464.7	48575.3	53787.9	32482.7	46188.1	43395.2	38726.1	45839.6	51571.7
pmf0381	563.141	353.087	564.148	C26H28O14	[M-H]-	Apigenin-6-C-glucoside-8-C-xyloside; Vicenin 3	Flavonoids	Flavones	718.91	1067.87	2028.03	15665.2	20362.2	19483.2	14715.8	12823.3	8322.24	22999.4	27243.2	30652.7
Cmsp004086	303.09	229.08	302.079	C16H14O6	[M+H]+	Dihydrokaempferide	Flavonoids	Flavanonols	1.34936e+07	1.57994e+07	1.39889e+07	1.59554e+06	2.80948e+06	1.80049e+06	2.56714e+06	2.48918e+06	2.5481e+06	5.25255e+06	4.90174e+06	6.40285e+06
Lmsn001014	331.067	169.014	332.074	C13H16O10	[M-H]-	1-O-Galloyl-β-D-glucose*	Tannins	Tannin	5.92214e+06	4.8653e+06	6.52197e+06	3.30796e+07	2.95223e+07	3.10832e+07	1.72755e+07	1.4024e+07	1.36491e+07	1.70446e+07	2.07683e+07	2.27253e+07
HJAP023	773.216	611.168	772.206	C33H40O21	[M+H]+	Kaempferol-6,8-di-C-glucoside-7-O-glucoside	Flavonoids	Flavonols	20155.1	34718.1	65368.5	9352.56	49214.8	26490.5	33044	15849.3	79674.3	184402	149601	141697
mws1002	345.062	330.038	346.069	C17H14O8	[M-H]-	3,5,7,4'-Tetrahydroxy-3',5'-dimethoxyflavone; Syringetin	Flavonoids	Flavonols	9469.94	18457.5	68416.6	10344.8	6023.7	16488.5	20531.7	56263.7	12594	14081.6	18275.6	18301.3
Hmmp004965	463.124	301.07	462.116	C22H22O11	[M+H]+	Diosmetin-7-O-glucoside*	Flavonoids	Flavones	79143.5	64145.9	52058	680884	808987	722123	797074	840288	688257	200801	258495	206033
MWSHY0089	287.091	167.035	286.084	C16H14O5	[M+H]+	5,4'-Dihydroxy-7-methoxyflavanone (Sakuranetin)*	Flavonoids	Flavanones	4519.73	9115.4	24882.1	6326.25	12563.6	12988.8	8063.53	43643.5	4663.99	7636.94	9992.55	9859.09
Wajp004095	595.166	271.062	594.159	C27H30O15	[M+H]+	Apigenin-7-O-Gentiobioside	Flavonoids	Flavones	62121.2	16598.2	36634.1	28340	8990.79	13140.9	21675	41680	21675	169555	200636	227756
Hajp007218	301.071	286.049	300.063	C16H12O6	[M+H]+	5,7,3',5'-tetrahydroxy-6-methylfavanone*	Flavonoids	Flavones	7887.95	5256.19	13985.4	1458.74	8510.04	5253.91	7214.13	9849.46	3128.77	9207.18	10188.5	7566.35
Wbtp004753	303.05	229.05	302.043	C15H10O7	[M+H]+	1,2,3,7,8-pentahydroxy-6-methylanthracene-9,10-dione*	Flavonoids	Other Flavonoids	1.11306e+07	1.09696e+07	1.15604e+07	1.4389e+06	1.44186e+06	1.38955e+06	1.57823e+06	2491615	1.66411e+06	2.88491e+06	3.84998e+06	3.15932e+06
Lmmp003817	535.11	287.05	534.101	C24H22O14	[M+H]+	Kaempferol-3-O-(6''-malonyl)glucoside	Flavonoids	Flavonols	19396.7	38263.8	41476.3	13151.1	2324.32	3094.88	13153.4	10005	5005	1.24061e+06	1.28443e+06	1.62628e+06
Zblp004882	287.14	121.03	286.12	C17H18O4	[M+H]+	4'-Hydroxy-3,5-dimethoxydihydrochalcone	Flavonoids	Chalcones	1.20531e+06	1.05585e+06	1.16317e+06	22146.6	13998.6	17522	26242	32937.7	17747.6	1.14585e+06	844785	968026
pmb2987	487.125	163	488.132	C24H24O11	[M-H]-	Acacetin-7-O-(6''-O-acetyl)glucoside	Flavonoids	Flavones	492773	345625	552179	1920.77	4375	5386.54	5408.87	5995.53	4509.38	185957	167842	136378
Zbrp003982	433.113	271.06	432.106	C21H20O10	[M+H]+	6,3',4'-Trihydroxyaurone-6-O-glucoside; Sulfurein	Flavonoids	Aurones	115486	103605	120870	500885	286593	696180	738554	500522	769746	452080	370485	505900
mws0044	303.051	125.024	304.058	C15H12O7	[M-H]-	Taxifolin(Dihydroquercetin)	Flavonoids	Flavanonols	51207.9	54704.5	77082.4	1.61659e+06	1.79028e+06	1.55529e+06	2.16119e+06	2.04275e+06	3.11231e+06	109594	124675	148657
Zblp003511	303.088	167.03	302.079	C16H14O6	[M+H]+	5,7,4'-Trihydroxy-8-methylflavone	Flavonoids	Flavones	131645	99951.2	98472.7	12075	17570.9	14205	22281	21589.2	22588.4	56988.4	43919.8	59252.4
Lmbp002592	611.161	287.054	610.153	C27H30O16	[M+H]+	Kaempferol-3,7-O-diglucoside*	Flavonoids	Flavonols	266502	199430	243850	2.52114e+07	9.74365e+06	1.17649e+07	7.79043e+06	9.22952e+06	7.46738e+06	9.19042e+06	8.28771e+06	1.11876e+07
Lmsp004632	287.06	153.02	286.048	C15H10O6	[M+H]+	5,6,7,4'-Tetrahydroxyflavone (Scutellarein)	Flavonoids	Flavones	327886	465984	400685	477402	480210	415825	347854	232693	266920	385463	364859	284058
Lmfn001344	467.083	169.014	468.09	C20H20O13	[M-H]-	2,3-Di-O-Galloyl-1,5-Anhydro-D-Glucitol	Tannins	Tannin	9	9	9	63252.7	52348	50401.1	78369.9	46556.9	62760.9	37672.3	30404.1	41646.4
Zbsp003928	757.2	449.11	756.19	C36H36O18	[M+H]+	Orientin-2''-O-(6'''-p-coumaroyl)glucoside	Flavonoids	Flavones	46020.8	48345	7810.92	335387	395703	439746	734063	831104	499243	1.82206e+07	1.74915e+07	1.34432e+07
Hmjp003008	609.145	287.061	608.138	C27H28O16	[M+H]+	Luteolin-7-O-glucuronide-5-O-rhamnoside	Flavonoids	Flavones	3340	9	8340	138405	186795	130065	36406.1	66685	81543.3	840846	752203	1.03488e+06
Lmyp004052	611.139	147.044	610.132	C30H26O14	[M+H]+	Quercetin-3-O-(6''-O-p-Coumaroyl)galactoside*	Flavonoids	Flavonols	422798	481352	216460	14897.2	9604.3	14145	5511.24	7317.84	2893.93	121552	114403	87568.2
Zbyn004414	787.1	617.08	788.106	C34H28O22	[M-H]-	1,2,4,6-tetra-O-galloyl-β-D-glucose	Tannins	Tannin	41533.2	35288.2	79760.8	701963	602166	597278	68551.6	49393.9	53501.9	165487	209723	153690
Lmsp004915	449.108	287.055	448.101	C21H20O11	[M+H]+	4,6,3',4'-Tetrahydroxyaurone-4-O-glucoside*	Flavonoids	Aurones	9.99292e+06	1.10399e+07	1.36947e+07	9	9	9	9	9	9	1.64934e+07	2.0991e+07	1.54206e+07
Zbsp004301	611.16	303.05	610.153	C27H30O16	[M+H]+	Quercetin-7-O-rutinoside*	Flavonoids	Flavonols	1220210	2.54753e+06	625348	424803	553817	425421	218588	233394	585574	1.21058e+06	1.41614e+06	1.69225e+06
MWSHY0009	301.071	286.048	300.063	C16H12O6	[M+H]+	Diosmetin (5,7,3'-Trihydroxy-4'-methoxyflavone)*	Flavonoids	Flavones	2548.53	4634.32	21066.3	5080.5	3820.09	5488.31	5430.4	9394.56	2381.51	5043.49	7017.21	5740.92
Lmyp004963	579.171	415.108	578.164	C27H30O14	[M+H]+	Apigenin-6-C-(2''-rhamnosyl)glucoside	Flavonoids	Flavones	222589	244667	157651	9	9	9	9	9	9	62282.2	85129.5	66608.7
Wayn004109	477.07	315.01	478.075	C21H18O13	[M-H]-	3'-O-Methylellagic acid-4-O-beta-D-glucoside	Tannins	Tannin	517291	589274	663296	1.76969e+06	1.16331e+06	2.14565e+06	670705	971179	1.0401e+06	834531	630961	882244
Wasn003003	783.07	301	784.076	C34H24O22	[M-H]-	5-Desgalloylstachyurin*	Tannins	Tannin	9	9	9	174602	106976	325047	50966.8	42475.7	35205.2	46818.4	54179.8	65844.1
Cmjp003100	307.081	137.023	306.074	C15H14O7	[M+H]+	3,4,5,7,3',4'-Hexahydroxyflavan; Leucocyanidin	Flavonoids	Flavanols	5085.34	10005	1670	209345	108891	148496	227582	192058	191320	132560	95276.9	129407
Zbsp004450	479.12	317.07	478.111	C22H22O12	[M+H]+	3'-O-Methyltricetin-7-O-glucoside	Flavonoids	Flavones	50015	61685	41680	118082	13324.4	126730	80025	50015	25005	75025	95035	68355
pmb0660	757.197	147.1	756.19	C36H36O18	[M+H]+	Isoorientin-7-O-(6''-p-coumaroyl)glucoside	Flavonoids	Flavones	8340	1670	5005	11670	1670	6670	10005	3340	5402.67	186707	189381	135692
MWSHY0201	579.171	287.062	578.164	C27H30O14	[M+H]+	Kaempferol-3,7-O-dirhamnoside (Kaempferitrin)	Flavonoids	Flavonols	4.20154e+06	5.37503e+06	9.61921e+06	5.68961e+06	5.27082e+06	5.49698e+06	4.84233e+06	3.97105e+06	4.43111e+06	3.46159e+06	3.32274e+06	4.55117e+06
Hmpp002612	611.16	287.05	610.153	C27H30O16	[M+H]+	Luteolin-7-O-gentiobioside*	Flavonoids	Flavones	315894	222365	251940	2.2397e+07	1.44323e+07	18945311	6.18072e+06	6.72013e+06	5.4895e+06	15245505	15486235	11026285
Lmjp003655	463.12	301.08	462.116	C22H22O11	[M+H]+	6-C-MethylKaempferol-3-glucoside*	Flavonoids	Flavones	57290.4	49740.9	63822.4	555553	783816	654164	678558	763570	641065	205526	173636	142119
Wajp003692	757.22	271.061	756.211	C33H40O20	[M+H]+	Apigenin-7-O-Cellobioside-4'-O-Glucoside	Flavonoids	Flavones	9630.61	1388.17	1923.25	3738.82	9	11670	9	16675	8340	38349.2	40608.8	53327.3
Lmtp003079	609.181	301.071	609.181	C28H33O15+	[M]+	Peonidin-3-O-rutinoside	Flavonoids	Anthocyanidins	3721.87	2584.13	2521.8	263635	321465	288822	377230	351832	314622	301727	210340	285227
Lmjn007168	329.067	271.026	330.074	C17H14O7	[M-H]-	Quercetin-3,3'-dimethyl ether	Flavonoids	Flavonols	900.375	1943.64	5751.5	1119.54	650	1971.8	885.577	5159.55	1542.72	917.048	1346.44	1232.85
mws0856	463.088	301.036	464.096	C21H20O12	[M-H]-	Quercetin-4'-O-glucoside (Spiraeoside)	Flavonoids	Flavonols	873458	965289	1.0858e+06	229613	280908	231279	322408	323333	365948	788026	601651	552704
Zbfn003573	493.11	323.08	494.106	C22H22O13	[M-H]-	2-O-galloyl-6-O-caffeoylglucoside	Tannins	Tannin	61185.7	60467.6	56190	708.637	1670	2063.09	9	704.17	1404.14	15799.2	19288.9	13127.6
pme3285	275.09	139.04	274.084	C15H14O5	[M+H]+	Afzelechin (3,5,7,4'-Tetrahydroxyflavan)	Flavonoids	Flavanols	175901	134306	173444	42004.2	44666.6	45621.1	36403.4	23977.5	28340	58588.4	78956	86498.6
Zmhp003322	741.2	433.111	740.195	C36H36O17	[M+H]+	Isovitexin-2''-O-(6'''-p-coumaroyl)glucoside	Flavonoids	Flavones	151294	245215	100453	6277.53	7518.62	8340	8773.51	11670	8340	120002	81083.7	109410
pme1201	273.077	167.032	274.084	C15H14O5	[M-H]-	Phloretin	Flavonoids	Chalcones	12626.1	6218.32	9733.07	85534.7	65691.5	99825.1	10591.4	9720.86	13797.7	39899.6	30077.7	27931.6
Zblp001862	465.1	303.05	465.103	C21H21O12+	[M]+	Delphinidin-3-O-galactoside*	Flavonoids	Anthocyanidins	18119.3	41358.9	13719.3	95852.9	109389	58254.6	123664	138400	113773	2.03817e+06	1.7118e+06	1.36078e+06
MWSHY0136	449.108	287.055	448.101	C21H20O11	[M+H]+	Kaempferol-3-O-glucoside (Astragalin)*	Flavonoids	Flavonols	1.45838e+06	2.08329e+06	800580	156326	453508	174546	297934	274636	252378	3.06816e+06	2093615	3.03373e+06
Lmfn001209	635.09	169.01	636.096	C27H24O18	[M-H]-	1,3,6-Tri-O-galloyl-β-D-glucose*	Tannins	Tannin	84830.1	66264.2	113023	431969	310343	400157	141860	119707	133569	120965	150910	183013
Lmfn001769	633.11	169.014	634.117	C28H26O17	[M-H]-	Maplexin G	Tannins	Tannin	7453.49	9291.98	11801.4	33063.8	18000.7	24806.9	9354.94	10942	8058.04	7059.29	8603.53	5678
Wacn007198	539.097	413.064	540.106	C30H20O10	[M-H]-	2,3-Dihydroamentoflavone	Flavonoids	Biflavones	3234.22	4617.23	3337.28	9	9	9	815.003	1212.63	615.385	2265.4	1492.9	1856.66
Lmyp005841	417.118	255.059	416.111	C21H20O9	[M+H]+	Chrysin-7-O-glucoside	Flavonoids	Flavones	14776.6	15763.4	16659.9	13074	14912.4	14984.2	4979.23	3591.26	5045.99	5858.86	8257.78	8913.52
Lmzn001894	461.07	285.04	462.08	C21H18O12	[M-H]-	Kaempferol-3-O-glucuronide*	Flavonoids	Flavonols	28935.7	32696.7	22452	6516.43	2525.51	7507.01	4057.56	8722.83	9474.9	28292.6	24109.8	18365.3
mws0055	373.128	343.09	372.121	C20H20O7	[M+H]+	4',5,6,7,8-Pentamethoxyflavone; Tangeretin	Flavonoids	Flavones	3329.04	4415.14	3353.63	3635.78	5116.56	1866.82	6490.77	6153.29	5038.57	6061.89	3928.27	5476.16
MWS20147	449.108	287.061	448.101	C21H20O11	[M+H]+	Luteolin-3'-O-glucoside	Flavonoids	Flavones	1.08165e+07	9.73127e+06	3.48002e+06	6.12e+06	6.84164e+06	1.10787e+07	5.80775e+06	7.85516e+06	5.54221e+06	1.4558e+07	1.82177e+07	1.18646e+07
Wacn006882	537.082	375.049	538.09	C30H18O10	[M-H]-	2',8''-Biapigenin*	Flavonoids	Biflavones	11148.3	10338.6	15026.8	1556.17	9521.46	5375.6	1484.63	7546.13	566.37	5262.49	4926.79	3428.84
Zbjp003056	611.16	449.11	610.153	C27H30O16	[M+H]+	Orientin-7-O-glucoside*	Flavonoids	Flavones	44003.3	28712.7	56327.1	878783	981810	947355	883495	868979	924759	3.17123e+06	2.54862e+06	2048937
Zmbp002578	653.178	287.065	653.171	C29H33O17+	[M]+	Cyanidin-3-O-(6''-O-acetyl)glucoside-5-O-glucoside	Flavonoids	Anthocyanidins	951.36	1600.8	9	7990	6395	2681.6	9	9	9	60355.6	49214.3	76608
MWSHY0046	465.103	303.051	464.096	C21H20O12	[M+H]+	Quercetin-3-O-glucoside (Isoquercitrin)*	Flavonoids	Flavonols	23883210	23990995	1.58406e+07	5009965	3052375	3.1461e+06	1.2516e+06	3.97253e+06	1.50201e+06	1.4231e+06	2.14882e+06	2.17517e+06
Smgp004575	465.1	303.05	464.096	C21H20O12	[M+H]+	Quercetin-5-O-glucoside*	Flavonoids	Flavonols	23883210	23990995	1.58406e+07	5009965	3052375	3.1461e+06	1.2516e+06	3.97253e+06	1.50201e+06	1.4231e+06	2.14882e+06	2.17517e+06
Lczp000060	619.089	153.019	618.086	C27H22O17	[M+H]+	3-O-Galloyl-4,6-(S)-hexahydroxydiphenoyl-D-glucose	Tannins	Tannin	18340	8340	18340	59844	51297.6	53437.1	11408.4	2154.44	9769.64	12672.7	8678.5	13535.9
Hmlp003185	681.166	287.055	680.159	C30H32O18	[M+H]+	Luteolin-7-O-(6''-malonyl)glucoside-5-O-rhamnoside	Flavonoids	Flavones	12465.5	6670	9454.64	1670	6312.31	9	18340	9	7156.91	150085	168440	106710
pmb0672	771.213	463.1	770.206	C37H38O18	[M+H]+	Isovitexin-7-O-(6''-feruloyl)glucoside	Flavonoids	Flavones	9	9	9	9	9	9	2936.53	1670	8340	124842	155090	98084.4
Lazp002140	757.22	449.11	756.211	C33H40O20	[M+H]+	Chrysoeriol glucosyl xylosyl glucoside	Flavonoids	Flavones	9203.08	6237.78	10312.7	16571.9	13839.1	16940.4	11954.1	11421.3	16327.8	7730.21	4984.23	7562.16
Hmjp003123	479.08	303.06	478.075	C21H18O13	[M+H]+	Quercetin-5-O-glucuronide	Flavonoids	Flavonols	3340	5005	9	9	9	9	9	9	9	1.55826e+06	1.964e+06	2.48021e+06
Hmmp002248	565.15	271.06	565.155	C26H29O14+	[M]+	Pelargonidin-3-O-glucoside-5-O-arabinoside	Flavonoids	Anthocyanidins	5005	7816.87	1988.98	4488.8	1861.86	2749.07	1674.17	1655.65	2988.31	117982	73216.6	100752
pmp001110	535.145	517.134	534.137	C25H26O13	[M+H]+	Apigenin-6-C-xyloside-8-C-arabinoside	Flavonoids	Flavones	438410	593569	234331	277438	165887	171775	444428	518037	242765	585778	393118	406864
pme1605	593.151	285.039	594.159	C27H30O15	[M-H]-	Kaempferol-3-O-robinobioside(Biorobin)	Flavonoids	Flavonols	756495	593094	850836	2.59177e+06	3.03706e+06	1.95472e+06	3.77022e+06	3.9349e+06	3.24872e+06	1.95425e+06	2.58661e+06	3.17415e+06
Lajp002387	561.139	287.057	560.132	C30H24O11	[M+H]+	Epiafzelechin(2α→7,4α→8)catechin	Tannins	Proanthocyanidins	39605.7	21207	19021.1	51487.8	48191.4	38682.7	43511.4	34926.9	37105.7	33837.7	22373.5	23512.1
mws1045	625.141	463.087	626.148	C27H30O17	[M-H]-	Myricetin-3-O-rutinoside	Flavonoids	Flavonols	111378	83365	101936	6453.23	18157.8	11272.3	13330.9	12222.4	17226.8	92861.3	58060.8	69660.4
Lmsn004797	451.125	167.035	452.132	C21H24O11	[M-H]-	3-Hydroxyphloretin-4'-O-glucoside	Flavonoids	Chalcones	7372.23	7457.69	8015.78	51462.9	35817.7	21623.4	10217.5	5729.14	8733.18	44404.4	29493	47996.2
mws1073	595.166	457.134	594.159	C27H30O15	[M+H]+	Apigenin-6,8-di-C-glucoside (Vicenin-2)	Flavonoids	Flavones	28851.1	206820	63393.3	50727.1	31349.4	110045	15870.7	10781.5	48345	34010.3	43862.1	26823.4
Lmzp002365	465.139	303.09	464.132	C22H24O11	[M+H]+	Hesperetin-7-O-glucoside*	Flavonoids	Flavanones	663923	580741	881456	109777	144965	86066.7	158167	134281	238171	216835	332019	355273
Wahp004841	465.142	303.088	464.131	C22H24O11	[M+H]+	Homoeriodictyol-7-O-β-O-glucoside*	Flavonoids	Flavanones	663923	580741	881456	109777	144965	86066.7	158167	134281	238171	216835	332019	355273
mws1292	565.155	409.092	564.148	C26H28O14	[M+H]+	Apigenin-6-C-arabinoside-8-C-glucoside; Isoschaftoside	Flavonoids	Flavones	7101.25	7326.99	9955.9	22737	36675	23998.2	36863.9	12823.3	11061.7	34814.7	24496.9	22218.4
Lmgp004167	291.09	139.04	290.079	C15H14O6	[M+H]+	3',4,4',5,7-Pentahydroxyflavan (Luteoforol)	Flavonoids	Other Flavonoids	1.3229e+06	1.67056e+06	4.05225e+06	2.21044e+06	2.92887e+06	2.21841e+06	1.97483e+06	2.31022e+06	2.62243e+06	1.50309e+06	2.46179e+06	2.41166e+06
Smgp105565	453.11	343.08	452.111	C24H20O9	[M+H]+	Cinchonain Ib*	Flavonoids	Flavanols	37626.8	26508.3	41833.8	4935.41	8944.09	1560.69	7529.49	2908.17	1263.46	26814.6	16157.8	20135.1
MWSHY0132	449.11	303.05	448.101	C21H20O11	[M+H]+	Quercetin-3-O-rhamnoside(Quercitrin)	Flavonoids	Flavonols	6.53957e+06	25819160	6.3228e+06	55015	14615.9	73355	13963.8	27915.4	10005	2.40667e+06	3981575	3.99659e+06
HJN043	863.19	711.14	864.19	C45H36O18	[M-H]-	Epicatechin-(2β→7,4β→8)-epicatechin-(4β→8)-epicatechin; Cinnamtannin B1*	Tannins	Proanthocyanidins	2.45524e+06	2.40768e+06	2.30817e+06	2.13227e+06	3.14446e+06	1.31902e+06	2.78689e+06	2.817e+06	2.27371e+06	2513850	1.5921e+06	2.72023e+06
HJN044	863.188	711.142	864.19	C45H36O18	[M-H]-	Epicatechin-(4β→8,2β→7)-epicatechin-(4β→8)-epicatechin*	Tannins	Proanthocyanidins	2.45524e+06	2.40768e+06	2.30817e+06	2.13227e+06	3.14446e+06	1.31902e+06	2.78689e+06	2.817e+06	2.27371e+06	2513850	1.5921e+06	2.72023e+06
Wbsp000172	579.15	271.061	578.142	C30H26O12	[M+H]+	Apigenin-4'-O-(2''-O-p-coumaroyl)-β-D-glucopyranoside	Flavonoids	Flavones	77441.9	94844.4	93265.2	18036	34541.4	83852.8	15718.2	26078.7	23413.3	54876.9	94127.8	70482.4
pme3227	579.171	433.109	578.164	C27H30O14	[M+H]+	Vitexin-2''-O-rhamnoside	Flavonoids	Flavones	208210	267411	230042	237524	124340	408925	203933	178811	221976	348799	235583	212608
Lmfn001337	635.089	169.014	636.096	C27H24O18	[M-H]-	1,2,3-Tri-O-galloyl-β-D-glucose*	Tannins	Tannin	64589.2	48181.8	94925.3	365652	272689	409207	110098	92732.3	82054.5	91654.9	146476	165403
Wagp009231	405.154	241.073	404.147	C21H24O8	[M+H]+	6'-Hydroxy-3,4,2',3',4',5'-Hexamethoxychalcone	Flavonoids	Chalcones	22385.9	23904.5	17112.5	33126.3	29127.8	34681.9	80328.6	84525.9	79845	23570.8	27831.2	15320.9
HJN053	575.122	449.088	576.127	C30H24O12	[M-H]-	2α,3α-Epoxy-5,7,3',4'-tetrahydroxyflavan-(4β→8)-epicatechin*	Tannins	Proanthocyanidins	752382	1.29329e+06	1.474e+06	3.62865e+06	3.28044e+06	3.65431e+06	3.09194e+06	7.00519e+06	6.70386e+06	1.30684e+06	1.15459e+06	1.9472e+06
Lmyp004318	595.145	287.056	594.137	C30H26O13	[M+H]+	Kaempferol-3-O-(6''-p-Coumaroyl)galactoside*	Flavonoids	Flavonols	532895	415428	463322	321926	403221	1.65955e+06	1.18541e+06	471997	2.42185e+06	802516	831123	1.30457e+06
Zmjp003179	581.15	449.107	580.143	C26H28O15	[M+H]+	Orientin-2''-O-xyloside	Flavonoids	Flavones	15005	49373.4	48309.8	22821.5	13811.6	18935.4	66685	19282.4	31142.6	62831.6	34713.9	46282.9
HJN086	449.11	287.057	450.116	C21H22O11	[M-H]-	Eriodictyol-3'-O-glucoside*	Flavonoids	Flavanones	216595	237355	271713	2.87762e+06	2.71811e+06	2.56706e+06	2.82414e+06	2.88334e+06	3.47041e+06	1.44264e+06	939838	853245
Zmgp003335	613.17	289.07	612.169	C27H32O16	[M+H]+	3,4,2',3',4'-Pentahydroxychalcone-3',4'-di-O-glucoside	Flavonoids	Chalcones	23265.2	8340	7286.63	579072	667424	746081	197679	94708.4	218521	390218	594575	348257
pmp001111	579.171	561.161	578.164	C27H30O14	[M+H]+	Apigenin-6-C-glucoside-8-C-rhamnoside; Violanthin	Flavonoids	Flavones	268790	283287	232804	291170	256765	327088	223574	247732	287754	170011	236110	312484
Zmwp002963	865.19	713.15	864.19	C45H36O18	[M+H]+	Epicatechin-(4β→8,2β→7)-catechin-(4β→8)-epicatechin; Aesculitannin B	Tannins	Proanthocyanidins	487804	345067	363049	306076	321890	369056	372037	90321.3	340671	487131	344335	271734
Lmmp000897	611.14	287.05	610.132	C30H26O14	[M+H]+	Gallocatechin-(4α→8)-gallocatechin	Tannins	Proanthocyanidins	137040	158340	105966	1.05269e+07	1.12087e+07	1.07239e+07	3.59996e+06	3.00173e+06	2.35685e+06	9.77568e+06	7.53829e+06	5.2671e+06
Lmsp004166	611.16	303.05	610.153	C27H30O16	[M+H]+	Quercetin-3-O-glucoside-7-O-rhamnoside*	Flavonoids	Flavonols	2.13884e+06	2090235	355555	365750	562780	228520	593626	330445	230651	653468	1.12238e+06	1206765
Lmfn003630	449.072	316.024	450.08	C20H18O12	[M-H]-	Myricetin-3-O-xyloside	Flavonoids	Flavonols	6532.99	9443.66	5016.75	760.653	1153.14	710.2	1726.38	1138.27	756.82	17741.1	33045.8	25748.5
pmp000587	535.11	287.05	534.101	C24H22O14	[M+H]+	Luteolin-7-O-(6''-malonyl)glucoside	Flavonoids	Flavones	148415	15256.2	42486.4	14373.3	9	6670	3360.27	2296.84	7971.29	1.30757e+06	945308	1.75027e+06
Lmgp005868	639.171	301.07	638.164	C32H30O14	[M+H]+	Chrysoeriol-7-O-(6''-feruloyl)glucoside	Flavonoids	Flavones	18097.9	17881.5	18602.9	3976.75	3797.09	5784.04	4204.85	2547.73	1053.46	11555.8	7008.02	6943.06
Lmsn005122	461.109	169.014	462.116	C22H22O11	[M-H]-	1-O-Galloyl-6-O-Cinnamoyl-β-D-glucose	Tannins	Tannin	17017.6	16324.4	17276.1	48316.7	46053.6	56402	13007.9	14119.7	13355.1	11771.2	21160.6	14103.2
Xmyp005599	611.159	287.056	610.153	C27H30O16	[M+H]+	Kaempferol-3-O-galactoside-4'-O-glucoside	Flavonoids	Flavonols	77539.4	52537.7	45010	883096	1.17312e+06	938715	328514	309589	321070	4.31523e+06	3.50446e+06	2.22321e+06
Lmpp003059	491.12	287.06	491.118	C23H23O12+	[M]+	Cyanidin-3-O-(6''-O-acetyl)glucoside	Flavonoids	Anthocyanidins	3340	5005	1859.65	570088	668077	619488	655596	608247	720512	380515	742153	599425
Lmdp003808	317.07	302.04	316.058	C16H12O7	[M+H]+	3,3',4',7-Tetrahydroxy-5-methoxyflavone; Azaleatin	Flavonoids	Flavonols	165060	140173	102977	28925.9	56088	38761.6	87397	57056.7	76242.6	55444.7	104673	74071.8
Lazn003443	595.16	449.11	594.159	C27H30O15	[M+H]+	Orientin-2''-O-rhamnoside	Flavonoids	Flavones	8879.38	6670	6670	418685	321645	319907	227072	311540	341311	215483	256995	129834
Hmpn005101	451.123	289.07	452.132	C21H24O11	[M-H]-	Sieboldin	Flavonoids	Chalcones	836357	815712	1.08373e+06	1.02327e+06	1.94447e+06	2.10065e+06	1.18681e+06	1.19835e+06	1.23154e+06	722678	1.11644e+06	1.4308e+06
Yalp007148	369.17	298.12	368.162	C22H24O5	[M+H]+	5-Hydroxy-7,4'-Dimethoxy-8-Prenylflavanone; Flowerine	Flavonoids	Other Flavonoids	11188.6	9110.91	10776.4	3345.95	1342.34	540.792	8247.13	10445.2	11253.4	8371.32	7899.93	4213.93
pmb0628	613.176	451.1	612.169	C27H32O16	[M+H]+	Eriodictyol-8-C-glucoside-4'-O-glucoside	Flavonoids	Flavanones	20544.8	34380.1	40129.3	248690	672646	650933	892803	668002	782157	704084	355845	674130
Lmqp001551	773.214	449.109	773.213	C33H41O21+	[M]+	Cyanidin-3-O-sophorotrioside	Flavonoids	Anthocyanidins	9	9	9	21131.3	17879.9	15258.4	5950.67	29367.7	21092.3	109051	101709	53997.6
Hmcp002316	449.106	317.06	448.101	C21H20O11	[M+H]+	Isorhamnetin-3-O-arabinoside	Flavonoids	Flavonols	45131.1	11865.1	42755.5	3509.01	3494.33	6670	10115.9	5503.06	7020.68	12043.8	8530.83	6048.23
MWSmce498	579.169	271.07	578.164	C27H30O14	[M+H]+	Apigenin-7-O-neohesperidoside (Rhoifolin)*	Flavonoids	Flavones	130042	234149	368815	830311	772668	750366	765207	819253	680750	2695275	5.25819e+06	5.42792e+06
pmn001650	1153.26	575.11	1154.27	C60H50O24	[M-H]-	Epicatechin-(4β→8)-epicatechin-(2β→7,4β→8)-epicatechin-(4β→8)-epicatechin; Cinnamtannin B2	Tannins	Proanthocyanidins	637586	478821	463459	823669	615951	652079	881523	607803	416136	590436	282045	525486
pme1398	465.1	303.05	465.103	C21H21O12+	[M]+	Delphinidin-3-O-glucoside (Mirtillin)*	Flavonoids	Anthocyanidins	13560.7	23727.1	37604.7	6.44716e+06	6.44524e+06	6.07877e+06	2.28188e+06	5.97111e+06	6.83211e+06	2.05822e+06	3.63236e+06	4.35735e+06
MWSHC20114	301.073	286.048	300.063	C16H12O6	[M+H]+	5,7,2'-Trihydroxy-8-methoxyflavone; Scutevulin*	Flavonoids	Flavones	944.946	5540.42	18501.1	2851.15	10105	9469.75	5064.58	7768.76	948.537	7123.03	3800.8	4273.24
HJAP148	581.148	287.059	580.143	C26H28O15	[M+H]+	Kaempferol-3-O-sambubioside	Flavonoids	Flavonols	128062	77346.4	217452	9	9	9	179051	187750	187956	167955	131312	77869.4
Lmgp004784	275.09	139.04	274.084	C15H14O5	[M+H]+	4,4',5,7-Tetrahydroxyflavan	Flavonoids	Other Flavonoids	3790.51	6670	20005	245357	292512	204998	233499	282313	668235	16941.6	11937.2	25099.4
Lmyn001269	609.146	285.039	610.154	C27H30O16	[M-H]-	Kaempferol-3-O-sophoroside	Flavonoids	Flavonols	930.258	2469.63	3674.68	105793	99351.6	101826	121490	112285	113146	222846	500399	423055
mws2186	435.09	303.05	434.085	C20H18O11	[M+H]+	Quercetin-3-O-arabinoside	Flavonoids	Flavonols	10292570	1.44054e+06	1.76372e+06	138636	73355	426571	696747	900702	968499	1.95293e+06	1.0428e+06	1.07251e+06
Lahp003659	453.138	139.039	452.132	C21H24O11	[M+H]+	5,7,3',4',5'-pentahydroxyflavan glucoside	Flavonoids	Other Flavonoids	370485	96705	195140	321576	97212.6	208433	542705	330710	377170	98783.9	126935	55709.8
Lahp003599	627.191	303.087	626.185	C28H34O16	[M+H]+	Homoeriodictyol-7,4'-di-O-β-D-glucoside	Flavonoids	Flavanones	41520.8	21675	63350	36640.2	20005	13340	9	14267	8719.38	107758	80264.6	47366
Xmyp005654	449.106	287.056	448.101	C21H20O11	[M+H]+	Kaempferol-4'-O-glucoside*	Flavonoids	Flavonols	29547975	1.21936e+07	25075015	4.72684e+06	4.26729e+06	3.10067e+06	9	3.20982e+06	4740980	9647990	1.53552e+07	2.17214e+07
Zbcp002823	595.16	287.06	595.166	C27H31O15+	[M]+	Cyanidin-3-O-rutinoside (Keracyanin)	Flavonoids	Anthocyanidins	58578.9	37866	51179	1.2577e+07	1.353e+07	1.22905e+07	5.2778e+06	4.12776e+06	1.93004e+07	5.70568e+06	12432242	7.91524e+06
Hmcp005575	627.15	303.05	626.148	C27H30O17	[M+H]+	Quercetin-5,4'-di-O-glucoside	Flavonoids	Flavonols	374329	410595	203098	9	9	9	1715.42	10005	1720.67	124899	74026.1	59797
Labp005025	535.14	287.09	534.137	C25H26O13	[M+H]+	Isosakuranetin-7-O-malonylglucoside	Flavonoids	Flavanones	51694.7	50069.1	52576.4	13994.7	9	7477.45	6052.06	11568.9	7026.47	967253	650971	1.47113e+06
Hmcp001858	565.15	287.05	564.148	C26H28O14	[M+H]+	Kaempferol-3-O-arabinoside-7-O-rhamnoside	Flavonoids	Flavonols	69161.5	93647.6	73922.3	20632.7	55232.9	25126.6	55015	33340	41346	76690	33041.9	52657.7
MWSHY0067	611.16	303.05	610.153	C27H30O16	[M+H]+	Quercetin-3-O-rutinoside (Rutin)*	Flavonoids	Flavonols	2.50636e+06	4087855	711780	97634.1	248555	405918	458524	220175	147494	575532	283633	688330
HJN049	575.12	449.09	576.127	C30H24O12	[M-H]-	2α,3α-Epoxy-5,7,3',4'-tetrahydroxyflavan-(4β→8)-catechin*	Tannins	Proanthocyanidins	865338	968209	660142	4.06778e+06	4.33306e+06	4.43903e+06	3.26175e+06	4.26458e+06	3.73242e+06	661148	1.41086e+06	1.6025e+06
Lmmp003109	305.102	139.037	304.095	C16H16O6	[M+H]+	3'-O-Methyl-epicatechin	Flavonoids	Flavanols	178450	105045	115050	8340	16210.4	12579.5	36675	14185	16675	158425	64673.7	131735
Lmmp003672	593.17	441.11	592.158	C31H28O12	[M+H]+	8,8'-Methylenebiscatechin	Flavonoids	Flavanols	16675	5005	8340	35975.1	56021.2	41072.6	80087.3	79310.8	44714.9	22531.1	18190	9050.6
Zmcp002666	627.144	303.05	626.148	C27H30O17	[M+H]+	Quercetin-3,7-Di-O-glucoside	Flavonoids	Flavonols	175515	26610	17145	5336.46	4031.7	5042.6	5087.25	8734.07	8377.37	59648.4	30390.8	30368.7
Lmyp004081	579.171	313.073	578.164	C27H30O14	[M+H]+	Isovitexin-2''-O-rhamnoside	Flavonoids	Flavones	240205	255451	558877	338732	454461	447375	358287	707742	500073	214687	287802	482490
Zbsp004438	627.16	303.05	626.148	C27H30O17	[M+H]+	Quercetin-3,4'-O-di-glucoside	Flavonoids	Flavonols	33340	23314.1	26675	24495.8	5499.47	20005	9	5608.21	5005	57375.1	85475.1	34456.8
Zmhp003716	611.16	303.05	610.153	C27H30O16	[M+H]+	Herbacetin-7-O-rhamnoside-8-O-glucoside; Rhodionidin*	Flavonoids	Flavonols	998495	221186	197550	13340	6400.14	8340	6670	2374.99	15005	184068	338740	156695
Lmbp002336	611.16	303.05	610.153	C27H30O16	[M+H]+	Quercetin-3-O-(2''-O-rhamnosyl)galactoside*	Flavonoids	Flavonols	998495	221186	197550	13340	6400.14	8340	6670	2374.99	15005	184068	338740	156695
Zblp004976	303.124	165.057	302.115	C17H18O5	[M+H]+	2,4'-Dihydroxy-4,6-dimethoxydihydrochalcone	Flavonoids	Chalcones	281675	440532	310109	8239.12	13718	13004.1	16986	22591.8	14941.9	178902	225984	85554.4
WaYn005089	447.13	285.08	448.137	C22H24O10	[M-H]-	Neosakuranin	Flavonoids	Chalcones	2.8299e+07	2.83573e+07	1.76043e+07	1.51819e+06	1.28854e+06	1.64978e+06	887837	802211	1.01522e+06	1.85156e+07	1.65764e+07	3.54577e+07
Hmlp006030	271.098	151.04	270.089	C16H14O4	[M+H]+	4,4'-dihydroxy-2-methoxychalcone	Flavonoids	Chalcones	23046.6	18281.6	26149.2	670.513	1015.07	1482.92	2023.76	514.761	1159.43	5073.87	7696.06	3042.73
MWSHY0162	627.156	303.058	626.148	C27H30O17	[M+H]+	Quercetin-3-O-sophoroside (Baimaside)	Flavonoids	Flavonols	18532.6	25479.4	151750	39068.6	13340	7286.63	12739.6	20474.9	12106.1	40010	63350	104468
Lmdp004267	611.139	147.044	610.132	C30H26O14	[M+H]+	Quercetin-3-O-(6''-O-p-Coumaroyl)glucoside*	Flavonoids	Flavonols	292445	461718	459748	14532.9	6837.57	14204.6	7386.18	4922.66	3794.69	73979.9	104145	185038
Lmtp002474	565.155	427.101	564.148	C26H28O14	[M+H]+	Apigenin-6-C-(2''-glucosyl)arabinoside	Flavonoids	Flavones	9	9	9	6623.31	23700.1	29234.7	22548.3	38345	32717.2	40397.2	15475.6	24001.3
Lmjp003044	479.118	317.062	478.111	C22H22O12	[M+H]+	Isorhamnetin-3-O-Glucoside*	Flavonoids	Flavonols	35585.7	64350.6	73752.8	5234.23	9250.89	13340	9440.42	11476.3	23340	46281.1	34606.5	85030
Hmcp002207	479.118	317.06	478.111	C22H22O12	[M+H]+	Isorhamnetin-7-O-glucoside (Brassicin)*	Flavonoids	Flavonols	35585.7	64350.6	73752.8	5234.23	9250.89	13340	9440.42	11476.3	23340	46281.1	34606.5	85030
Zahp003766	597.145	303.052	596.138	C26H28O16	[M+H]+	Quercetin-3-O-glucoside-7-O-xyloside	Flavonoids	Flavonols	33566.4	41997.4	66685	30010	10005	14538.2	20911.8	11670	14839.1	16675	25266.2	8984.19
Lmtp002642	565.155	457.111	564.148	C26H28O14	[M+H]+	Apigenin-8-C-(2''-glucosyl)arabinoside	Flavonoids	Flavones	9	9	9	2003.99	4639.3	56685	9	9	9	25005	30010	10005
MWSHY0078	423.092	303.05	422.085	C19H18O11	[M+H]+	2-C-Glucosyl-1,3,6,7-tetrahydroxyxanthone; Mangiferin*	Flavonoids	Other Flavonoids	25005	8068.03	23650.9	7587.08	28340	4977.86	41680	8340	3340	10005	17559.2	6670
MWSHY0185	423.092	303.05	422.085	C19H18O11	[M+H]+	4-C-Glucosyl-1,3,6,7-tetrahydroxyxanthone; Isomangiferin*	Flavonoids	Other Flavonoids	25005	8068.03	23650.9	7587.08	28340	4977.86	41680	8340	3340	10005	17559.2	6670
Lmtp004044	597.145	303.043	596.138	C26H28O16	[M+H]+	Quercetin-3-O-apiosyl(1→2)galactoside	Flavonoids	Flavonols	148415	17308.8	105045	9804.19	58350	3340	19550.7	15005	1670	44986.4	43704.3	15005
Cmxp003531	613.18	289.07	612.169	C27H32O16	[M+H]+	3,4,2',3',4'-Pentahydroxychalcone-4'-O-gentiobioside	Flavonoids	Chalcones	11360.7	5292.63	22232.1	723707	812303	596727	251710	130616	213016	296019	359225	711780
MWSHY0104	449.11	287.06	448.101	C21H20O11	[M+H]+	Luteolin-7-O-glucoside (Cynaroside)*	Flavonoids	Flavones	2.80205e+07	16834035	2.34255e+07	7.28288e+06	4.26332e+06	4.88271e+06	3.22423e+06	3.16958e+06	3.38297e+06	1.78905e+07	1.89219e+07	6.1735e+06
Note: Index: substance Met Ware ID, Q1 (Da): The molecular weight of the parent ion after the substance is added to the ion by the electrospray ion source, Q3 (Da): characteristic fragment ions, Formula: substance molecular formula, Compounds: substance English name, Class I: substance first-level classification, Class II: substance second-level classification, QC: Quality control.
