# Supplementary material for: Metabolomics Analysis Reveals the Accumulation Patterns of Flavonoids and Volatile Compounds in Camellia oleifera Petals with Different Color
Source: Molecules. 2023 Oct 24;28(21):7248. doi: 10.3390/molecules28217248 (PMC10650325; doi:10.3390/molecules28217248)
Supplement: Supplementary file 1 [file molecules-28-07248-s001.zip › Table S3.xlsx]

## Sheet: Sheet1
		Table S3. Differential accumulation metabolites of volatile organic compounds in the W_vs_CP_vs DR comparison
Index	Formula	Compounds	Class	CAS	W1	W2	W3	CP1	CP2	CP3	DR1	DR2	DR3	VIP	P-value	Type
XMW1444	C10H16O	Carvenone	Terpenoids	499-74-1	1.30035e+06	1.11044e+06	1.11845e+06	766836	857913	682578	969050	932482	939977	1.19526	0.00248591	sig
KMW0429	C11H18O2	Isobornyl formate	Ester	1200-67-5	0	0	0	661121	752436	610953	849766	818642	795030	1.09561	1.04436e-06	sig
KMW0290	C10H16O	Hotrienol	Alcohol	20053-88-7	298667	372059	351115	763298	658369	637459	781379	702688	759682	1.00208	0.000125795	sig
KMW0296	C10H16	Cyclohexene, 1-methyl-4-(1-methylethylidene)-	Terpenoids	586-62-9	309237	348497	329864	959600	877037	858879	718148	782370	823123	1.17288	1.07486e-05	sig
XMW0735	C10H12O	Benzenemethanol, .alpha.-2-propenyl-	Alcohol	936-58-3	592267	512217	523410	359062	402223	327723	457035	444045	440639	1.20092	0.00179633	sig
KMW0338	C9H16O	2-Nonenal, (E)-	Aldehyde	18829-56-6	0	0	0	327456	299888	284334	378425	357265	375051	1.0916	1.3721e-07	sig
KMW0489	C10H14O	1-Cyclohexene-1-carboxAldehyde, 4-(1-methylethenyl)-, (S)-	Aldehyde	18031-40-8	0	0	0	467945	218334	414118	374522	427591	286584	1.10553	0.00296301	sig
XMW1219	C9H16O2	2-Butenoic acid, 2-methyl-, 2-methylpropyl ester, (E)-	Ester	61692-84-0	0	0	0	377583	339035	327729	356185	339204	361761	1.11194	2.93959e-07	sig
XMW0909	C10H14O	2,6,6-Trimethylbicyclo[3.2.0]hept-2-en-7-one	Ketone	4613-37-0	134831	171934	136763	373373	330856	328765	336715	310160	333365	1.11117	4.21861e-05	sig
KMW0231	C6H8O3	Furaneol	Heterocyclic compound	3658-77-3	390584	462543	444027	178972	174575	270042	273260	244098	268009	1.14198	0.00097857	sig
KMW0413	C10H14O	(-)-Carvone	Terpenoids	6485-40-1	298782	297822	291938	211184	235832	194138	271644	261691	254219	1.20058	0.000807466	sig
XMW1072	C10H18O	(E)-2,6-Dimethylocta-5,7-dien-2-ol	Alcohol	7643-60-9	48551.2	52389.9	58415.1	202216	186807	175217	206294	200133	200009	1.07058	1.24858e-06	sig
D261	C9H18OS	Butanethioic acid, 3-methyl-, S-(1-methylpropyl) ester	Ester	2432-91-9	461130	491130	497121	155789	86075.6	82617.9	186310	201861	213957	1.26288	7.33717e-06	sig
KMW0453	C12H20O2	Linalyl acetate	Terpenoids	115-95-7	0	0	0	134132	154661	126253	181421	170785	170471	1.08388	9.70919e-07	sig
NMW0059	C5H6N2	4-Aminopyridine	Heterocyclic compound	504-24-5	16523.9	18460.3	42642.9	173016	163533	151520	174515	170079	188513	1.0473	7.56322e-06	sig
WMW0222	C12H24	1-Dodecene	Hydrocarbons	112-41-4	0	0	0	171094	168937	158304	170944	174994	178767	1.10768	9.66645e-09	sig
XMW0603	C9H12O	Benzene, 1-ethyl-4-methoxy-	Aromatics	1515-95-3	45794.1	42492.5	35029	166738	127387	138267	159221	112692	122661	1.12139	0.000976529	sig
KMW0404	C10H8	Naphthalene	Aromatics	91-20-3	206449	189621	162488	130191	131407	113646	158356	159941	150222	1.18276	0.00589891	sig
D423	C12H14O2	Benzyl tiglate	Ester	37526-88-8	193035	243966	202086	123481	74276	81930.3	151941	161105	144763	1.21453	0.00185034	sig
KMW0460	C10H18O	Geraniol	Terpenoids	106-24-1	0	0	0	112929	128889	102623	151892	145477	144453	1.07919	1.17178e-06	sig
KMW0379	C10H15N	Pyridine, 2-pentyl-	Heterocyclic compound	2294-76-0	0	0	0	399683	381254	331908	141947	133828	118943	1.21104	2.04502e-06	sig
KMW0368	C7H8O2S	Ethanethioic acid, S-(2-furanylmethyl) ester	Heterocyclic compound	13678-68-7	138516	162459	175309	127723	117735	108729	130955	140251	143292	1.14366	0.021671	sig
XMW0097	C14H22	1,5-Cycloundecadiene, 8,8-dimethyl-9-methylene-	Hydrocarbons	62338-54-9	168083	208778	172199	106434	62155.5	68532.2	130215	138122	121709	1.21095	0.00188146	sig
D439	C10H20O	Cyclohexanol, 1-methyl-4-(1-methylethyl)-, trans-	Terpenoids	3901-93-7	388985	432337	373457	100608	58245.6	52802.5	122445	131498	138896	1.26248	5.95071e-06	sig
KMW0386	C10H16O	cis-Dihydrocarvone	Terpenoids	3792-53-8	0	0	0	210785	204932	185626	121400	122385	113996	1.17227	2.53955e-07	sig
XMW0679	C8H16O4	AcetAldehyde, tetramer	Aldehyde	108-62-3	234398	254843	228078	0	0	0	120221	103447	107658	1.18875	2.48653e-07	sig
XMW0762	C2H5N3O2	Imidodicarbonic diamide	Nitrogen compounds	108-19-0	139649	141998	142696	96073.2	105030	86881.1	120002	117242	120066	1.24269	0.000152662	sig
XMW1069	C10H18O2	Butanoic acid, 3-hexenyl ester, (E)-	Ester	53398-84-8	36538.4	32097.8	76322.8	210785	204932	185626	119817	120698	112643	1.1859	8.06858e-05	sig
D188	C5H5N3O	Pyrazinamide	Heterocyclic compound	98-96-4	120423	118284	118106	88945.8	100881	83751.2	117078	112061	111749	1.11457	0.00167823	sig
XMW0660	C8H14O2	2-Octenoic Acid	Acid	1470-50-4	357664	424445	378968	92890.3	57355.3	53323.2	116692	141550	152782	1.26958	1.19478e-05	sig
XMW0373	C12H26	Undecane, 2-methyl-	Hydrocarbons	7045-71-8	193786	229190	215326	96277.9	10821	10133.3	109316	108811	81121.7	1.11562	0.00152556	sig
XMW0213	C11H22O2	Isopentyl hexanoate	Ester	2198-61-0	117336	118075	116020	80123.3	89559.8	73371.1	105825	103606	89359	1.18721	0.00222637	sig
KMW0344	C9H20O	1-Nonanol	Alcohol	143-08-8	280461	338531	309779	81607.8	45429.6	40021.3	103972	111982	115159	1.2663	1.60907e-05	sig
KMW0606	C15H24	.alpha.-Muurolene	Terpenoids	10208-80-7	123486	150472	125834	78266.8	47792.3	53820.1	100684	104633	94449.7	1.20843	0.00140922	sig
XMW0223	C7H9NO2	1H-Pyrrole-2,5-dione, 3-ethyl-4-methyl-	Heterocyclic compound	20189-42-8	0	0	0	75869.7	80477.7	58805.5	96385.1	91392.3	93853.9	1.06728	6.39011e-06	sig
KMW0484	C10H18O	.alpha.-Terpineol	Terpenoids	98-55-5	0	0	0	286869	290332	246382	95684.5	97597.2	87418.4	1.21971	1.19305e-06	sig
NMW0214	C9H10O2	3-(4-Hydroxyphenyl)propanal	Aldehyde	20238-83-9	116777	141171	117032	73003	43249.6	48629.7	94861.2	97552.9	86279.8	1.20442	0.00154833	sig
D407	C10H18O	7-Octen-4-ol, 2-methyl-6-methylene-, (S)-	Terpenoids	35628-05-8	80000.7	96497.9	76244.3	341959	350602	337421	91034.3	88659.6	97790.8	1.13278	2.22057e-08	sig
KMW0595	C15H24	1,3-Cyclohexadiene, 5-(1,5-dimethyl-4-hexenyl)-2-methyl-, [S-(R*,S*)]-	Terpenoids	495-60-3	113739	136715	110507	67469.5	40018	44126.3	85773.5	86921.4	78238.9	1.22043	0.0012834	sig
KMW0267	C8H8O2	Benzoic acid, methyl ester	Ester	93-58-3	29918.5	34506.8	22999.3	85735	80184.4	77663.1	85064.5	75042.2	80126.4	1.0902	2.13815e-05	sig
KMW0355	C9H16O	trans,cis-2,6-Nonadien-1-ol	Alcohol	28069-72-9	183872	219466	204825	70765.2	8385.49	7295	83206.3	79971.6	84195.5	1.14997	0.000270494	sig
KMW0604	C15H24	(1S,2E,6E,10R)-3,7,11,11-Tetramethylbicyclo[8.1.0]undeca-2,6-diene	Terpenoids	24703-35-3	93822.6	123948	90660.2	63323.2	37537.8	41138.8	81744.8	81202	73485.7	1.17456	0.00714409	sig
D427	C11H18O	2-n-Heptylfuran	Heterocyclic compound	3777-71-7	0	0	0	191027	176147	153202	78947.2	78485.3	71833.6	1.20342	4.44275e-06	sig
KMW0406	C12H26	Dodecane	Hydrocarbons	112-40-3	0	0	0	70882.4	71031.1	55957	78825.7	76093.2	83638.3	1.0802	4.27985e-06	sig
WMW0083	C10H20O	2-Decen-1-ol, (E)-	Alcohol	18409-18-2	78166.7	72991.7	87088.7	60936.7	56854.3	48253.7	72869.3	70370.6	63647.9	1.15864	0.00914165	sig
WMW0196	C10H16O2	Lilac Aldehyde C	Aldehyde	53447-48-6	374229	435783	411509	50505.7	52733.2	58634.1	66858.5	67658.2	71131.2	1.17257	5.40586e-07	sig
KMW0603	C15H24	Germacrene D	Terpenoids	23986-74-5	70489.7	69104.3	53913.8	48338.4	26739.6	27767.5	65842.2	62433.4	59304.8	1.02485	0.0108406	sig
NMW0073	C10H14O	Bicyclo[3.1.1]hept-2-ene-2-carboxaldehyde, 6,6-dimethyl-	Terpenoids	564-94-3	0	0	0	138378	132123	117693	65734.3	59531.9	57248.4	1.20329	1.11696e-06	sig
XMW0242	C13H28	Undecane, 3,9-dimethyl-	Hydrocarbons	17301-31-4	136430	84209.8	122834	62902.1	56095.8	44081.1	60602.9	57929	83319.9	1.1006	0.0162447	sig
XMW0455	C8H10O2	1,3-Benzenediol, 4,5-dimethyl-	Phenol	527-55-9	106129	161344	127552	53234	21187.8	29808.3	56385.6	65545.2	56070.8	1.21173	0.00190988	sig
KMW0556	C15H24	Naphthalene, decahydro-4a-methyl-1-methylene-7-(1-methylethenyl)-, [4aR-(4a.alpha.,7.alpha.,8a.beta.)]-	Terpenoids	17066-67-0	64073.4	76564	65521.1	38414.9	26075.4	29135.7	55082.3	60597.9	45546.8	1.19882	0.00173099	sig
WMW0176	C6H10O2	2H-Pyran-2-one, tetrahydro-6-methyl-	Heterocyclic compound	823-22-3	40840.7	47970.5	57042.3	146419	161769	152454	53345.8	51995.9	54931.2	1.1369	1.72859e-06	sig
KMW0585	C14H26O2	Citronellyl isobutyrate	Ester	97-89-2	65734.3	84400.2	69537.4	40124.1	23695.2	26834.7	50375.9	48335	48370.5	1.22722	0.00138067	sig
WMW0087	C9H18O2	Butanoic Acid, 3-methylbutyl ester	Ester	106-27-4	78222.4	85309.8	85130.5	58255.1	43434.9	37230.1	47773.5	49281.5	61817.6	1.14882	0.00302005	sig
KMW0276	C8H18O	1-Octanol	Alcohol	111-87-5	0	0	0	42185.3	34002	35102	47381.1	57394.8	59614.5	1.03501	1.72304e-05	sig
XMW0709	C10H16	Cyclohexane, 1-methylene-4-(1-methylethenyl)-	Terpenoids	499-97-8	0	0	0	60562.4	60826.7	51558.4	47038.6	47373.3	39415.1	1.15225	5.12534e-06	sig
NMW0210	C8H7NO3	Furo[3,4-c]pyridin-1(3H)-one, 7-hydroxy-6-methyl-	Heterocyclic compound	4753-19-9	83013.2	97896.6	76371.5	33581.8	16770.6	28808.6	46544.7	43292.3	35746.5	1.20395	0.000404256	sig
XMW0499	C13H28	Undecane, 3,4-dimethyl-	Hydrocarbons	17312-78-6	60314.1	50309.6	52497.9	37810.8	42008.7	34959.4	45917.8	42865.7	47254.5	1.15968	0.00664057	sig
XMW0412	C8H10O2	3-Acetyl-2,5-dimethyl furan	Heterocyclic compound	10599-70-9	0	0	0	39151.6	35500.1	35285.3	44483.6	41456.8	44966.6	1.07937	1.27686e-07	sig
KMW0217	C10H16	D-Limonene	Terpenoids	5989-27-5	0	0	0	52901.6	54278.9	48429.7	42020.9	34961.4	37189.9	1.16364	1.07057e-06	sig
D328	C15H22	(5R,10R)-10-Methyl-6-methylene-2-(propan-2-ylidene)spiro[4.5]dec-7-ene	Terpenoids	28908-27-2	56036.8	63369.7	51181.5	29585.5	16796.5	19791.9	41837.2	38820.5	34239.7	1.21852	0.000894737	sig
WMW0041	C10H16O	Isopinocarveol	Terpenoids	6712-79-4	183872	219466	174986	33147.2	14778.3	13626.3	41469	44670.7	48438.5	1.25906	1.68644e-05	sig
KMW0250	C10H20O	7-Octen-2-ol, 2,6-dimethyl-	Terpenoids	18479-58-8	0	0	0	114055	96022	75686.5	41205.6	26459.7	21747.9	1.23868	0.000239355	sig
XMW0309	C8H15NO	Piperidin-3-one, 2,2,5-methyl-	Heterocyclic compound	103634-57-7	0	0	0	27938.7	29752.2	23381.1	39706.5	37657.7	40148.5	1.02999	1.08993e-06	sig
NMW0209	C11H20O2	Undecylenic Acid	Acid	112-38-9	47436.4	56934.3	48635.7	26877.8	17612.7	19726.3	37141.2	34285.2	30099.3	1.23938	0.000651065	sig
KMW0275	C10H18O2	2-Furanmethanol, 5-ethenyltetrahydro-.alpha.,.alpha.,5-trimethyl-, cis-	Heterocyclic compound	5989-33-3	10721.9	13681.6	13470.1	98764.3	83795.4	67458.1	37018.1	22292.2	18905.6	1.20939	0.000413806	sig
D158	C12H16O3	2-Phenoxyethyl isobutyrate	Ester	103-60-6	44071.9	50713.4	42192.7	26971.6	15241.9	18416.1	36641.2	35040.1	33939.1	1.18768	0.00121802	sig
D364	C7H10N2O	2-Ethoxy-3-methylpyrazine	Heterocyclic compound	32737-14-7	36042.3	52093.7	40659.7	25197.3	25726.2	25469.1	36105	23215.4	32870	1.06098	0.0327527	sig
XMW0817	C15H24	(1S,5S,6R)-6-Methyl-2-methylene-6-(4-methylpent-3-en-1-yl)bicyclo[3.1.1]heptane	Terpenoids	15438-94-5	50675.2	62875	52893.7	27378.9	17881.5	19212.8	35399.1	35094.7	31018.1	1.25157	0.000466289	sig
XMW1240	C11H22O2	Hexanoic acid, 2-methylbutyl ester	Ester	2601-13-0	48196.5	44506.6	43302.6	30399.1	34172.3	26670.1	35290.6	33110	32858.2	1.16606	0.00127306	sig
KMW0199	C10H16	.beta.-Myrcene	Terpenoids	123-35-3	0	0	0	57253.2	53954.9	17794.6	34730.4	31174.8	14830.1	1.11766	0.0256106	sig
KMW0278	C6H6OS	Ethanone, 1-(2-thienyl)-	Heterocyclic compound	88-15-3	11097.1	11995.2	13945.1	25442.8	32241.7	26570.7	34290.4	30081.6	32044.4	1.00307	0.000185398	sig
D110	C10H16O2	Bicyclo[3.1.1]heptan-3-one, 2-hydroxy-2,6,6-trimethyl-	Ketone	10136-65-9	44505.3	50511.8	40538	20585	29752.2	18739.9	32823.3	31279.9	31753.6	1.17431	0.00273462	sig
XMW0987	C15H22	Eudesma-2,4,11-triene	Terpenoids	82462-31-5	38016	42332.2	33436.7	25950.9	16514.4	18952.4	32349.6	35839.9	29436.9	1.13583	0.00623305	sig
XMW0157	C15H24O	(2R,3R,6S)-6-Isopropyl-3-methyl-2-(prop-1-en-2-yl)-3-vinylcyclohexanone	Terpenoids	39020-72-9	38491.3	50256.8	34701.4	25263.2	13322.5	14586.5	31313	31216.3	28415.7	1.16185	0.009649	sig
WMW0126	C9H16	1,3-Hexadiene, 3-ethyl-2-methyl-	Hydrocarbons	61142-36-7	0	0	0	39661.2	41846.8	35654.3	30595	24343.4	27282.4	1.17458	4.11801e-06	sig
XMW1330	C13H28	Dodecane, 3-methyl-	Hydrocarbons	17312-57-1	76308.9	70111.3	56424.6	29947.3	17716.7	15074.2	29661	29780.1	37764.2	1.22	0.000877068	sig
XMW0279	C7H14O	E-1-Methoxy-4-hexene	Hydrocarbons	134777-60-9	89718.4	83753.5	77929.3	35986.2	38929.2	35838.5	29086.3	35309	31224.9	1.00118	6.91805e-06	sig
NMW0025	C8H8O2	Acetic acid, phenyl ester	Ester	122-79-2	5515.67	7882.8	7310.33	70801.2	58332.4	43400.6	24488.8	16209.7	11240.3	1.21146	0.000960106	sig
KMW0441	C10H12O2	Benzeneacetic acid, ethyl ester	Ester	101-97-3	0	0	0	17655.7	20379.9	16035.4	23662.4	22169.1	22094.6	1.0529	2.13593e-06	sig
KMW0736	C9H10O3	Apocynin	Ketone	498-02-2	27440.5	31287.9	24485.8	17973	8646.54	8807.34	23427.7	21783.3	19867.3	1.13563	0.0060805	sig
XMW0202	C10H18	cis-2,6-Dimethyl-2,6-octadiene	Hydrocarbons	2492-22-0	0	0	0	76177.5	78094.1	64676.4	22660.1	21723.5	23273.3	1.2547	1.98012e-06	sig
NMW0217	C8H13NO2	1H-Pyrrolizine-7-methanol, 2,3,5,7a-tetrahydro-1-hydroxy-, (1S-cis)-	Heterocyclic compound	520-63-8	28573.5	35377.6	28580.2	17984.4	10601	12656.1	22559.5	24613.5	19251.6	1.19664	0.00306431	sig
XMW0902	C10H18	2,6-Dimethyl-2-trans-6-octadiene	Terpenoids	2609-23-6	0	0	0	71071.9	73269.2	59374.8	22176	21723.5	23198.3	1.251	3.68376e-06	sig
KMW0479	C10H14O	1,3-Cyclohexadiene-1-carboxaldehyde, 2,6,6-trimethyl-	Terpenoids	116-26-7	0	0	0	57344.8	57421.2	48171.3	21670.2	19948.4	18280.1	1.24737	2.50214e-06	sig
KMW0301	C10H18O	Bicyclo[3.1.0]hexan-2-ol, 2-methyl-5-(1-methylethyl)-, (1.alpha.,2.alpha.,5.alpha.)-	Terpenoids	17699-16-0	5864.59	7629.64	7553.8	57924.2	49661.3	37773.4	21552.3	14345.2	10273.1	1.2082	0.00064539	sig
XMW0434	C8H14O2	4-Hexen-1-ol, acetate	Alcohol	72237-36-6	0	0	0	38058.7	39133.4	34233.6	20841.3	13281.3	14922.3	1.23963	9.4405e-06	sig
KMW0259	C10H16	.gamma.-Terpinene	Terpenoids	99-85-4	220677	343397	385580	18526.7	21974.8	15807.4	20379.3	16329.6	18269.6	1.10878	0.000447023	sig
XMW0089	C10H18O	4-Decenal, (E)-	Aldehyde	65405-70-1	0	0	0	23031.1	19340.1	15395.3	19350.7	16830.2	19787.8	1.10437	9.40207e-05	sig
KMW0283	C9H18O2	Hexanoic acid, propyl ester	Ester	626-77-7	6834	4534.23	4864.27	15466.6	14376.9	14940.4	18819.2	13904.3	15205.4	1.05605	0.000434199	sig
XMW0943	C13H28	Undecane, 3,5-dimethyl-	Hydrocarbons	17312-81-1	1.95022e+06	1.94329e+06	2.22132e+06	19653.8	12267.2	11281.5	18097.4	17080.1	22103.7	1.15262	2.29356e-07	sig
D289	C10H20O2	n-Amyl isovalerate	Ester	25415-62-7	0	0	0	15537.5	14530.4	14361.5	16998.9	13763.7	16068.4	1.09757	2.47383e-06	sig
NMW0076	C8H13NO	Tropinone	Heterocyclic compound	532-24-1	0	0	0	26779.8	27346.7	23341.2	16897.1	18891.6	19070.5	1.18043	1.52047e-06	sig
D332	C9H15N	2-Nonenenitrile	Nitrogen compounds	29127-83-1	0	0	0	31067.8	31082.3	27307.1	15132.1	15224	14619.9	1.23202	3.73729e-07	sig
NMW0774	C6H14O2	Ethanol, 2-butoxy-	Alcohol	111-76-2	14488.3	18055	20805	9975.89	12458.5	9043.87	14562.2	13300.7	14342.8	1.13529	0.0164618	sig
KMW0247	C10H16	.beta.-Phellandrene	Terpenoids	555-10-2	0	0	0	31391.6	32018.2	28715.1	14195.3	12501.1	13615.1	1.24904	1.52577e-07	sig
XMW0122	C10H18O	Cyclohexanol, 2-methyl-3-(1-methylethenyl)-, (1.alpha.,2.alpha.,3.alpha.)-	Alcohol	54244-81-4	0	0	0	6904.79	14090.4	11202.5	13774	14820	12577.6	1.01416	0.000593297	sig
D265	C12H23N	Dodecanenitrile	Nitrogen compounds	2437-25-4	17561.7	20030.9	17986.4	11033.8	6454.77	7375.66	13507.2	14414.2	12783.7	1.21092	0.000863378	sig
NMW0070	C9H8O2	1,2-Propanedione, 1-phenyl-	Ketone	579-07-7	0	0	0	33814.6	32936.5	29448.1	13326	11207.6	11284.8	1.26119	6.20269e-07	sig
XMW0248	C10H14O	2-Cyclohexen-1-one, 3-methyl-6-(1-methylethenyl)-, (S)-	Terpenoids	16750-82-6	0	0	0	24655.8	24794.2	22026.6	13188.8	13935.4	16076.7	1.21141	1.23075e-06	sig
XMW1209	C9H18O2	Propanoic acid, 2-methyl-, 2-methylbutyl ester	Ester	2445-69-4	22192.6	24136.4	27236.3	11029.1	8669.51	6838.46	12793.7	9139.55	15752.4	1.19487	0.000939712	sig
XMW0900	C9H14O	3-Cyclohexen-1-one, 3,5,5-trimethyl-	Ketone	471-01-2	4757.78	6277.5	6648.73	12452.4	12750.7	11965.4	12702.1	11269.8	11056.7	1.10703	0.000117782	sig
KMW0243	C8H14O	(E)-2-Octenal	Aldehyde	2548-87-0	17241.5	20829	21705	6980.19	5703.14	7853.78	12452.9	6080.61	8078.89	1.11957	0.00114718	sig
XMW0403	C11H24	Nonane, 2,5-dimethyl-	Hydrocarbons	17302-27-1	17226.7	18450.9	20070.7	14115	11353.8	8739.68	11756.7	12483.7	13907.5	1.12283	0.00714082	sig
KMW0208	C10H22	Decane	Hydrocarbons	124-18-5	33202.7	31594.6	35461.1	14467.4	12814	10584.5	11451.5	12480.4	15377.6	1.12415	1.95984e-05	sig
XMW0417	C10H16	Cyclohexene, 4-methyl-1-(1-methylethenyl)-	Hydrocarbons	586-67-4	0	0	0	27960.7	24571.6	19414.3	11414.2	7007.13	5931.72	1.2502	0.000184795	sig
KMW0366	C10H18O2	Butanoic acid, 3-hexenyl ester, (Z)-	Ester	16491-36-4	0	0	0	21932.7	19104.2	17353.8	11005.3	10760.5	8794.1	1.23517	1.2786e-05	sig
NMW0212	C8H7NO	2H-Indol-2-one, 1,3-dihydro-	Heterocyclic compound	59-48-3	18537.4	22603.8	18402.6	8994.57	5102.22	5846.02	10787.5	10726.4	9535.26	1.24209	0.000342966	sig
KMW0551	C14H30	Tetradecane	Hydrocarbons	629-59-4	72292.8	47477.7	65248.5	11866.1	6470.62	5912.71	10337.8	8858.13	11033.2	1.16876	0.000212004	sig
XMW1448	C10H16O	3,6-Dimethyl-2,3,3a,4,5,7a-hexahydrobenzofuran	Heterocyclic compound	70786-44-6	0	0	0	31213.3	26336.8	22548.1	10153.8	10527.4	10071.4	1.25612	3.79699e-05	sig
WMW0062	C9H18O	3-Nonen-1-ol, (Z)-	Alcohol	10340-23-5	0	0	0	9456.58	10411.2	14526.9	10101.1	9318.32	9912.64	1.16275	0.000223531	sig
WMW0227	C6H4Cl2	Benzene, 1,4-dichloro-	Aromatics	106-46-7	13888.1	16153.8	19125.5	10311.3	11278	10268.7	9279.55	10662.9	12036.6	1.00522	0.0101224	sig
XMW0110	C14H30	Dodecane, 4,6-dimethyl-	Hydrocarbons	61141-72-8	37460.7	24462.9	31949.3	10059.9	5366.95	4345.86	9074.32	8622.4	13604	1.19957	0.00102559	sig
D245	C10H14O	4-Phenyl-2-butanol	Alcohol	2344-70-9	0	0	0	6551.47	7783.57	6158.54	8167.15	8244.15	7948.37	1.02802	2.11123e-06	sig
NMW0113	C11H20O2	6-Octen-1-ol, 3,7-dimethyl-, formate	Terpenoids	105-85-1	13701.6	33059.7	15953	7749.2	5548.64	4354.33	7951.38	8008.82	11094.7	1.15523	0.0573817	sig
NMW0211	C10H14O2	1-Cyclohexene-1-carboxylic acid, 4-(1-methylethenyl)-	Terpenoids	7694-45-3	10350.4	13186.9	10596.5	5898.21	4099.3	4463.55	7804.84	7377.53	6540	1.24428	0.00109268	sig
KMW0488	C13H28	Tridecane	Hydrocarbons	629-50-5	12180.7	8154.08	18219.8	7624	4331.01	4011.8	7772.33	7579.91	9056.44	1.07521	0.069474	sig
XMW1244	C11H22O2	Hexanoic acid, pentyl ester	Ester	540-07-8	19183.9	17747.3	18243.4	0	0	0	7716.74	8314.53	9777.79	1.25552	2.72047e-07	sig
D373	C7H12O	2,4-Heptadien-1-ol, (E,E)-	Alcohol	33467-79-7	0	0	0	12277.9	18105.6	14667.3	7666.5	7365.28	8067.09	1.25805	0.000117253	sig
NMW0208	C9H16O3	9-Oxononanoic Acid	Acid	2553-17-5	9186.19	11438.7	9838.33	7402.97	4595.66	4231.09	7520.34	8875.15	8059.18	1.14799	0.0107564	sig
D204	C13H26O2	Pentyl octanoate	Ester	638-25-5	9483.77	10032.7	9327.47	4861.93	4328.03	4742.92	6883.65	6451.51	5924.12	1.26659	1.20592e-05	sig
KMW0568	C10H18O2	2H-Pyran-2-one, tetrahydro-6-pentyl-	Ester	705-86-2	9426.92	14120.1	11928.5	5417.58	4019.4	4334.5	6125.66	6885.83	5998.11	1.23037	0.00210273	sig
XMW0663	C9H16N2	3,5-Dimethyl-1-butylpyrazole	Heterocyclic compound	2655-37-0	0	0	0	8986.88	10158.3	9439.79	5984.27	6800.18	5935.3	1.24139	5.62603e-07	sig
XMW1347	C16H34	Tetradecane, 2,5-dimethyl-	Hydrocarbons	56292-69-4	13371.5	13544.6	15847.4	7168.94	4177.47	4333.02	5622.06	8673.88	19702.2	1.0234	0.113071	sig
XMW1440	C8H10O3	2-methylprop-2-enoyl 2-methylprop-2-enoate	Others	760-93-0	17587	19456.9	15267.9	6117.43	5428.47	4959.4	5414.37	6389.49	7309.26	1.16977	6.75905e-05	sig
KMW0602	C15H32	Pentadecane	Hydrocarbons	629-62-9	11918.6	30491.3	28015.8	0	0	0	5092.55	6055.56	4878.64	1.24488	0.00618047	sig
XMW0028	C8H15N	Pyridine, 2,3,4,5-tetrahydro-6-propyl-	Heterocyclic compound	1604-01-9	0	0	0	4586.39	4702.1	6396.52	4967.28	4249.98	6022.1	1.10974	0.00026374	sig
KMW0490	C9H16O2	trans-3-Methyl-4-octanolide	Ester	39638-67-0	11228.6	10677.8	10404.7	0	0	0	4822.25	5197.82	5424.42	1.27485	2.91085e-08	sig
XMW0364	C11H24O	6-Undecanol	Alcohol	23708-56-7	9862.67	9138.21	10308.1	0	0	0	4789.98	4827.73	6477.71	1.25658	5.33693e-06	sig
KMW0459	C10H16O	2,6-Octadienal, 3,7-dimethyl-, (E)-	Terpenoids	141-27-5	13140.7	13862	13589.3	6748.18	4474.61	5552.43	4675.57	7046.27	8290.73	1.12478	0.000501061	sig
XMW0820	C8H11N	BenzenAmine, 2-ethyl-	Amine	578-54-1	0	0	0	8584.42	8821.6	8534.17	4658.8	4444.62	5056.93	1.274	9.68459e-09	sig
XMW1079	C11H22O2	Butanoic acid, 1-methylhexyl ester	Ester	39026-94-3	1.18106e+07	1.23019e+07	1.37661e+07	0	0	0	0	0	0	1.1153	2.68314e-07	sig
KMW0449	C11H18O2	Bicyclo[2.2.1]heptan-2-ol, 1,7,7-trimethyl-, formate, endo-	Ester	7492-41-3	3.18854e+06	3.30286e+06	3.16435e+06	0	0	0	0	0	0	1.11529	1.47259e-10	sig
KMW0232	C9H18O2	Octanoic acid, methyl ester	Ester	111-11-5	1.41847e+06	1.70377e+06	1.60896e+06	0	0	0	0	0	0	1.1157	5.96278e-07	sig
KMW0627	C10H12O2	Benzoic acid, 1-methylethyl ester	Ester	939-48-0	437002	437925	489484	0	0	0	0	0	0	1.11518	8.19197e-08	sig
WMW0181	C11H20O2	4-Decenoic acid, methyl ester, Z-	Ester	7367-83-1	19800.7	16498.4	14659.1	0	0	0	0	0	0	1.11031	1.21415e-05	sig
XMW0693	C11H18O2	2,6-Octadienoic acid, 3,7-dimethyl-, methyl ester	Ester	2349-14-6	7056.63	4855.49	5344.01	0	0	0	0	0	0	1.08845	5.8482e-05	sig
KMW0204	C8H16O2	Acetic acid, hexyl ester	Ester	142-92-7	0	0	0	6858.7	8656.18	7858.01	0	0	0	1.10612	2.29288e-06	sig
XMW1064	C8H12N2	1,4-Methano-1H-Cyclopropa[d]pyridazine, 4,4a,5,5a-tetrahydro-6,6-dimethyl-, (1.alpha.,4.alpha.,4a.alpha.,5a.alpha.)-	Heterocyclic compound	109746-10-3	4.39733e+07	4.59671e+07	5.04013e+07	0	0	0	0	0	0	1.1153	1.19291e-07	sig
XMW1311	C7H6O2	2-Propenal, 3-(2-furanyl)-	Heterocyclic compound	623-30-3	2.23778e+07	2.65224e+07	2.57678e+07	0	0	0	0	0	0	1.11555	4.75523e-07	sig
XMW0491	C3H7N5	3-Methyl-4,5-diamino-1,2,4(4H)-triazole	Heterocyclic compound	21532-07-0	883201	885088	873721	0	0	0	0	0	0	1.11521	1.09462e-13	sig
XMW0533	C9H8S	3-Methylbenzothiophene	Heterocyclic compound	1455-18-1	60427.9	49786.1	44032.8	0	0	0	0	0	0	1.1124	1.65926e-05	sig
XMW0358	C9H12O2	1-Pentanone, 1-(2-furanyl)-	Heterocyclic compound	3194-17-0	26415.1	26592.4	136897	0	0	0	0	0	0	1.06848	0.127581	sig
KMW0431	C8H10N2	5H-5-Methyl-6,7-dihydrocyclopentapyrazine	Heterocyclic compound	23747-48-0	13038.4	13183.3	11954.3	0	0	0	0	0	0	1.11474	2.14411e-08	sig
KMW0240	C6H7NO	Ethanone, 1-(1H-pyrrol-2-yl)-	Heterocyclic compound	1072-83-9	4239.72	4744.68	6329.45	0	0	0	0	0	0	1.09143	8.3087e-05	sig
D414	C9H12O	Bicyclo[3.1.0]hex-3-en-2-one, 5-(1-methylethyl)-	Ketone	36262-12-1	9.14484e+06	1.07632e+07	9.93027e+06	0	0	0	0	0	0	1.11556	2.84532e-07	sig
XMW1386	C9H12O2	2-Acetyl-4,4-dimethyl-cyclopent-2-enone	Ketone	81979-96-6	7.8984e+06	8.16893e+06	9.1664e+06	0	0	0	0	0	0	1.11528	2.45837e-07	sig
D287	C10H16O	Cyclopentanone, 2-(3-methyl-2-buten-1-yl)-	Ketone	2520-60-7	1.96441e+06	2.0401e+06	2.23717e+06	0	0	0	0	0	0	1.11531	9.47825e-08	sig
D390	C11H18O	Cyclopentanone, 2-(2-hexenyl)-	Ketone	34687-46-2	7644.95	6262.02	6623.9	0	0	0	0	0	0	1.1077	1.28174e-06	sig
XMW0201	C6H10O	4-Hexen-3-one	Ketone	2497-21-4	0	0	0	162657	156399	150843	0	0	0	1.10218	2.87453e-09	sig
KMW0046	C6H12O	2-Hexanone	Ketone	591-78-6	0	0	0	23462.6	25956.9	20814.8	0	0	0	1.0998	1.69395e-06	sig
XMW0794	C12H18	1,5-Cyclooctadiene, 3-(1-methyl-2-propenyl)-	Hydrocarbons	16538-88-8	4.54109e+06	4.81064e+06	5.537e+06	0	0	0	0	0	0	1.11532	1.21077e-06	sig
XMW0419	C15H32	Tetradecane, 2-methyl-	Hydrocarbons	1560-95-8	21352.9	18408.9	17178	0	0	0	0	0	0	1.11226	2.0069e-06	sig
XMW0200	C15H32	Tetradecane, 4-methyl-	Hydrocarbons	25117-24-2	20528.5	15732.3	14321.1	0	0	0	0	0	0	1.10794	4.6297e-05	sig
KMW0434	C10H16O	2,6,6-trimethyl-1-Cyclohexene-1-carboxaldehyde	Terpenoids	432-25-7	4.93675e+06	4.9709e+06	5.75405e+06	0	0	0	0	0	0	1.1152	4.71178e-07	sig
D186	C10H16O	trans-Carveol	Terpenoids	1197-07-5	3.32935e+06	3.41982e+06	3.51517e+06	0	0	0	0	0	0	1.11529	4.00345e-10	sig
WMW0024	C10H14O	Verbenone	Terpenoids	80-57-9	2.2481e+06	2.30571e+06	2.39275e+06	0	0	0	0	0	0	1.11529	9.65041e-10	sig
NMW0093	C10H14O	D-Verbenone	Terpenoids	18309-32-5	2.2481e+06	2.28491e+06	2.16776e+06	0	0	0	0	0	0	1.11523	3.71466e-10	sig
KMW0388	C10H16O	Carveol	Terpenoids	99-48-9	905542	903760	959512	0	0	0	0	0	0	1.1152	1.63183e-09	sig
KMW0304	C10H14	1,3,8-p-Menthatriene	Terpenoids	18368-95-1	196089	229628	186694	0	0	0	0	0	0	1.11556	1.76133e-06	sig
NMW0042	C8H16O2	Valproic Acid	Acid	99-66-1	252911	303551	289010	0	0	0	0	0	0	1.11581	6.11259e-07	sig
D218	C7H12O2	Cyclohexanecarboxylic Acid	Acid	98-89-5	65855.7	64339.5	52108.5	0	0	0	0	0	0	1.1141	3.47875e-06	sig
KMW0407	C9H14O	2,4-Nonadienal, (E,E)-	Aldehyde	5910-87-2	1.15483e+07	1.21455e+07	1.339e+07	0	0	0	0	0	0	1.11532	1.89588e-07	sig
XMW0189	C10H16O	3-Cyclohexene-1-acetAldehyde, .alpha.,4-dimethyl-	Aldehyde	29548-14-9	6.03002e+06	6.22654e+06	6.3323e+06	0	0	0	0	0	0	1.11529	2.29784e-10	sig
KMW0399	C10H20O	Decanal	Aldehyde	112-31-2	4.63342e+06	4.67055e+06	4.65463e+06	0	0	0	0	0	0	1.11523	4.1189e-15	sig
XMW0526	C10H16O	AcetAldehyde, (3,3-dimethylcyclohexylidene)-, (Z)-	Aldehyde	26532-24-1	1.83008e+06	1.9585e+06	1.93999e+06	0	0	0	0	0	0	1.11541	2.30042e-09	sig
D173	C9H10O	BenzeneacetAldehyde, 4-methyl-	Aldehyde	104-09-6	1.01605e+06	1.2811e+06	1.17363e+06	0	0	0	0	0	0	1.11581	2.24981e-06	sig
WMW0048	C9H16O	6-Nonenal, (E)-	Aldehyde	2277-20-5	877488	902560	870457	0	0	0	0	0	0	1.11529	4.85009e-11	sig
KMW0545	C12H24O	Dodecanal	Aldehyde	112-54-9	11589.4	8541.72	11160.9	0	0	0	0	0	0	1.1057	1.45407e-05	sig
KMW0095	C6H10O	2-Hexenal	Aldehyde	505-57-7	0	0	0	122232	110144	114917	0	0	0	1.1021	2.09892e-08	sig
KMW0416	C6H8OS2	Furan, 2-[(methyldithio)methyl]-	Sulfur compounds	57500-00-2	1.15483e+07	1.21455e+07	1.339e+07	0	0	0	0	0	0	1.11532	1.89588e-07	sig
XMW1158	C10H15NO2	Tricyclo[3.3.1.1(3,7)]decane, 2-nitro-	Nitrogen compounds	54564-31-7	101219	104546	89673.2	0	0	0	0	0	0	1.11506	2.43361e-07	sig
NMW0175	C11H16O	Phenol, 4-(1,1-dimethylpropyl)-	Phenol	80-46-6	0	0	0	9726.02	8871.99	6268.91	0	0	0	1.07088	9.15549e-05	sig
NMW0083	C7H7NO2	Benzene, 1-methyl-4-nitro-	Aromatics	99-99-0	8.1781e+06	8.53993e+06	9.30648e+06	0	0	0	0	0	0	1.11531	8.47137e-08	sig
KMW0284	C8H10O	Phenylethyl Alcohol	Alcohol	60-12-8	1.81867e+08	2.10393e+08	1.94606e+08	0	0	0	0	0	0	1.11545	1.4956e-07	sig
XMW1136	C10H18O2	Lilac Alcohol C	Alcohol	33081-36-6	2.56129e+07	2.59238e+07	2.97951e+07	0	0	0	0	0	0	1.11523	3.9425e-07	sig
NMW0086	C11H13N	Pargyline	Amine	555-57-7	4.01889e+06	4.21687e+06	4.62708e+06	0	0	0	0	0	0	1.11533	1.41195e-07	sig
XMW0711	C7H7NO	Formamide, N-phenyl-	Amine	103-70-8	770046	771148	792882	0	0	0	0	0	0	1.11522	2.0551e-11	sig
NMW0044	C8H11N	BenzenAmine, N-ethyl-	Amine	103-69-5	90430.3	98835.5	88419.7	0	0	0	0	0	0	1.11553	4.47671e-08	sig
Note: Index: Substance Met Ware ID, Formula: substance molecular formula, Class: Substance category, CAS: CAS Number, VIP: Variable importance in projection, P-value: Significance test P value.

## Sheet: Sheet2
			W1	W2	W3	W		CP1	CP2	CP3	CP		DR1	DR2	DR3	DR
		Phenylethyl Alcohol	18.1867	21.0393	19.4606	19.5622	1.1668	0	0	0	0		0	0	0	0
		Lilac Alcohol C	2.56129	2.59238	2.97951	2.71106	0.190248	0	0	0	0		0	0	0	0
		2-Propenal, 3-(2-furanyl)-	2.23778	2.65224	2.57678	2.48894	0.180246	0	0	0	0		0	0	0	0
		Butanoic acid, 1-methylhexyl ester	11.8106	12.3019	13.7661	1.26262	0.0830625	0	0	0	0		0	0	0	0
						10
								10000000
											8.00007	34.1959	9.10343		0	28.6869	9.56845
											9.64979	35.0602	8.86596		0	29.0332	9.75972
				2.98667	7.63298	7.81379					7.62443	33.7421	9.77908		0	24.6382	8.74184
				3.72059	6.58369	7.02688
				3.51115	6.37459	7.59682		10000
				3.00052	6.06653	40.2761					0	5.86251	13.1422		0	16.2657	0		0	12.2232	0
				3.45856	8.12739	36.4134		100			0	5.19614	11.1434		0	15.6399	0		0	11.0144	0
				3.52181	7.52793	38.0382					0	4.5483	11.0303		0	15.0843	0		0	11.4917	0
				0	6.61121	8.49766					22.3778	0	0
				0	7.52436	8.18642					26.5224	0	0
				0	6.10953	7.9503					25.7678	0	0
