# Supplementary material for: Metabolomics Analysis Reveals the Accumulation Patterns of Flavonoids and Volatile Compounds in Camellia oleifera Petals with Different Color
Source: Molecules. 2023 Oct 24;28(21):7248. doi: 10.3390/molecules28217248 (PMC10650325; doi:10.3390/molecules28217248)
Supplement: Supplementary file 1 [file molecules-28-07248-s001.zip › Table S4.xlsx]

## Sheet: Sheet1
Table S4. Differential accumulation metabolites of volatile organic compounds in the W_vs_CP comparison
Index	Formula	Compounds	Class	CAS	CP1	CP2	CP3	W1	W2	W3	VIP	P-value	FDR	Fold_Change	Log2FC	Type
D328	C15H22	(5R,10R)-10-Methyl-6-methylene-2-(propan-2-ylidene)spiro[4.5]dec-7-ene	Terpenoids	28908-27-2	29585.5	16796.5	19791.9	56036.8	63369.7	51181.5	1.0423	0.00273846	0.00812201	0.387916	-1.36618	down
XMW0279	C7H14O	E-1-Methoxy-4-hexene	Hydrocarbons	134777-60-9	35986.2	38929.2	35838.5	89718.4	83753.5	77929.3	1.1021	0.0029528	0.00831168	0.440546	-1.18263	down
XMW0900	C9H14O	3-Cyclohexen-1-one, 3,5,5-trimethyl-	Ketone	471-01-2	12452.4	12750.7	11965.4	4757.78	6277.5	6648.73	1.07221	0.00336067	0.00904263	2.10182	1.07164	up
XMW1072	C10H18O	(E)-2,6-Dimethylocta-5,7-dien-2-ol	Alcohol	7643-60-9	202216	186807	175217	48551.2	52389.9	58415.1	1.10305	0.00127231	0.00744739	3.54075	1.82405	up
XMW1330	C13H28	Dodecane, 3-methyl-	Hydrocarbons	17312-57-1	29947.3	17716.7	15074.2	76308.9	70111.3	56424.6	1.0427	0.0039981	0.00963561	0.309292	-1.69296	down
XMW1440	C8H10O3	2-methylprop-2-enoyl 2-methylprop-2-enoate	Others	760-93-0	6117.43	5428.47	4959.4	17587	19456.9	15267.9	1.09521	0.00674901	0.0128576	0.315517	-1.66421	down
XMW0909	C10H14O	2,6,6-Trimethylbicyclo[3.2.0]hept-2-en-7-one	Ketone	4613-37-0	373373	330856	328765	134831	171934	136763	1.08703	0.000571908	0.00514717	2.32904	1.21973	up
KMW0585	C14H26O2	Citronellyl isobutyrate	Ester	97-89-2	40124.1	23695.2	26834.7	65734.3	84400.2	69537.4	1.03389	0.00503077	0.0106398	0.412679	-1.27691	down
XMW1347	C16H34	Tetradecane, 2,5-dimethyl-	Hydrocarbons	56292-69-4	7168.94	4177.47	4333.02	13371.5	13544.6	15847.4	1.0476	0.00229782	0.00744739	0.366655	-1.44751	down
KMW0290	C10H16O	Hotrienol	Alcohol	20053-88-7	763298	658369	637459	298667	372059	351115	1.07894	0.00378088	0.00948856	2.01511	1.01086	up
KMW0606	C15H24	.alpha.-Muurolene	Terpenoids	10208-80-7	78266.8	47792.3	53820.1	123486	150472	125834	1.0322	0.00455419	0.0101594	0.449931	-1.15222	down
KMW0595	C15H24	1,3-Cyclohexadiene, 5-(1,5-dimethyl-4-hexenyl)-2-methyl-, [S-(R*,S*)]-	Terpenoids	495-60-3	67469.5	40018	44126.3	113739	136715	110507	1.03424	0.00421317	0.00977311	0.420028	-1.25144	down
XMW0091	C10H16O	3-Isopropylidene-5-methyl-hex-4-en-2-one	Ketone	64149-32-2	438995	437695	423156	181242	211649	186603	1.10247	0.000160222	0.00400901	2.24307	1.16548	up
KMW0259	C10H16	.gamma.-Terpinene	Terpenoids	99-85-4	18526.7	21974.8	15807.4	220677	343397	385580	1.09667	0.0263658	0.035841	0.0592942	-4.07597	down
XMW1209	C9H18O2	Propanoic acid, 2-methyl-, 2-methylbutyl ester	Ester	2445-69-4	11029.1	8669.51	6838.46	22192.6	24136.4	27236.3	1.06575	0.00138037	0.00744739	0.360728	-1.47102	down
XMW0097	C14H22	1,5-Cycloundecadiene, 8,8-dimethyl-9-methylene-	Hydrocarbons	62338-54-9	106434	62155.5	68532.2	168083	208778	172199	1.02517	0.00541964	0.011041	0.431868	-1.21134	down
NMW0214	C9H10O2	3-(4-Hydroxyphenyl)propanal	Aldehyde	20238-83-9	73003	43249.6	48629.7	116777	141171	117032	1.0291	0.00479904	0.0104379	0.439709	-1.18538	down
XMW0603	C9H12O	Benzene, 1-ethyl-4-methoxy-	Aromatics	1515-95-3	166738	127387	138267	45794.1	42492.5	35029	1.08949	0.00888352	0.0154573	3.50639	1.80998	up
KMW0296	C10H16	Cyclohexene, 1-methyl-4-(1-methylethylidene)-	Terpenoids	586-62-9	959600	877037	858879	309237	348497	329864	1.10445	0.00109476	0.00744739	2.72937	1.44857	up
KMW0604	C15H24	(1S,2E,6E,10R)-3,7,11,11-Tetramethylbicyclo[8.1.0]undeca-2,6-diene	Terpenoids	24703-35-3	63323.2	37537.8	41138.8	93822.6	123948	90660.2	1.00121	0.0162727	0.0246929	0.460394	-1.11906	down
XMW0455	C8H10O2	1,3-Benzenediol, 4,5-dimethyl-	Phenol	527-55-9	53234	21187.8	29808.3	106129	161344	127552	1.02106	0.0113185	0.0188161	0.263857	-1.92217	down
WMW0176	C6H10O2	2H-Pyran-2-one, tetrahydro-6-methyl-	Heterocyclic compound	823-22-3	146419	161769	152454	40840.7	47970.5	57042.3	1.09477	8.61774e-05	0.00391659	3.15825	1.65913	up
D407	C10H18O	7-Octen-4-ol, 2-methyl-6-methylene-, (S)-	Terpenoids	35628-05-8	341959	350602	337421	80000.7	96497.9	76244.3	1.10416	2.0107e-05	0.0017493	4.07522	2.02688	up
D158	C12H16O3	2-Phenoxyethyl isobutyrate	Ester	103-60-6	26971.6	15241.9	18416.1	44071.9	50713.4	42192.7	1.02393	0.00551424	0.011041	0.442623	-1.17585	down
D423	C12H14O2	Benzyl tiglate	Ester	37526-88-8	123481	74276	81930.3	193035	243966	202086	1.02836	0.00544729	0.011041	0.437636	-1.1922	down
w32	C9H18O2	Acetic acid, heptyl ester	Ester	112-06-1	60486.6	70432.3	64192.5	21779.3	30964.2	30503	1.07121	0.000864517	0.00705122	2.34378	1.22884	up
KMW0208	C10H22	Decane	Hydrocarbons	124-18-5	14467.4	12814	10584.5	33202.7	31594.6	35461.1	1.08941	0.000196484	0.00400901	0.377684	-1.40475	down
WMW0196	C10H16O2	Lilac Aldehyde C	Aldehyde	53447-48-6	50505.7	52733.2	58634.1	374229	435783	411509	1.10584	0.00219865	0.00744739	0.132517	-2.91575	down
D265	C12H23N	Dodecanenitrile	Nitrogen compounds	2437-25-4	11033.8	6454.77	7375.66	17561.7	20030.9	17986.4	1.03103	0.00695759	0.0130643	0.447367	-1.16047	down
D439	C10H20O	Cyclohexanol, 1-methyl-4-(1-methylethyl)-, trans-	Terpenoids	3901-93-7	100608	58245.6	52802.5	388985	432337	373457	1.08172	0.000168723	0.00400901	0.177151	-2.49695	down
NMW0211	C10H14O2	1-Cyclohexene-1-carboxylic acid, 4-(1-methylethenyl)-	Terpenoids	7694-45-3	5898.21	4099.3	4463.55	10350.4	13186.9	10596.5	1.05881	0.00645304	0.0123841	0.423658	-1.23903	down
KMW0267	C8H8O2	Benzoic acid, methyl ester	Ester	93-58-3	85735	80184.4	77663.1	29918.5	34506.8	22999.3	1.07943	0.000398449	0.00495215	2.7862	1.4783	up
NMW0212	C8H7NO	2H-Indol-2-one, 1,3-dihydro-	Heterocyclic compound	59-48-3	8994.57	5102.22	5846.02	18537.4	22603.8	18402.6	1.05463	0.00208709	0.00744739	0.334927	-1.57808	down
KMW0551	C14H30	Tetradecane	Hydrocarbons	629-59-4	11866.1	6470.62	5912.71	72292.8	47477.7	65248.5	1.0807	0.0139835	0.0219861	0.131065	-2.93165	down
NMW0217	C8H13NO2	1H-Pyrrolizine-7-methanol, 2,3,5,7a-tetrahydro-1-hydroxy-, (1S-cis)-	Heterocyclic compound	520-63-8	17984.4	10601	12656.1	28573.5	35377.6	28580.2	1.02573	0.00566125	0.0111816	0.445702	-1.16585	down
D261	C9H18OS	Butanethioic acid, 3-methyl-, S-(1-methylpropyl) ester	Ester	2432-91-9	155789	86075.6	82617.9	461130	491130	497121	1.0729	0.00100676	0.00744739	0.223877	-2.15922	down
XMW0110	C14H30	Dodecane, 4,6-dimethyl-	Hydrocarbons	61141-72-8	10059.9	5366.95	4345.86	37460.7	24462.9	31949.3	1.05163	0.0111835	0.0187108	0.210632	-2.2472	down
KMW0344	C9H20O	1-Nonanol	Alcohol	143-08-8	81607.8	45429.6	40021.3	280461	338531	309779	1.07519	0.000389159	0.00495215	0.179871	-2.47497	down
WMW0041	C10H16O	Isopinocarveol	Terpenoids	6712-79-4	33147.2	14778.3	13626.3	183872	219466	174986	1.07686	0.00185456	0.00744739	0.106431	-3.232	down
KMW0283	C9H18O2	Hexanoic acid, propyl ester	Ester	626-77-7	15466.6	14376.9	14940.4	6834	4534.23	4864.27	1.07183	0.00183535	0.00744739	2.7589	1.46409	up
XMW0242	C13H28	Undecane, 3,9-dimethyl-	Hydrocarbons	17301-31-4	62902.1	56095.8	44081.1	136430	84209.8	122834	1.00267	0.0488364	0.0624819	0.474793	-1.07463	down
XMW0817	C15H24	(1S,5S,6R)-6-Methyl-2-methylene-6-(4-methylpent-3-en-1-yl)bicyclo[3.1.1]heptane	Terpenoids	15438-94-5	27378.9	17881.5	19212.8	50675.2	62875	52893.7	1.06062	0.00251351	0.00780983	0.387357	-1.36826	down
KMW0556	C15H24	Naphthalene, decahydro-4a-methyl-1-methylene-7-(1-methylethenyl)-, [4aR-(4a.alpha.,7.alpha.,8a.beta.)]-	Terpenoids	17066-67-0	38414.9	26075.4	29135.7	64073.4	76564	65521.1	1.05643	0.00231126	0.00744739	0.454146	-1.13877	down
KMW0275	C10H18O2	2-Furanmethanol, 5-ethenyltetrahydro-.alpha.,.alpha.,5-trimethyl-, cis-	Heterocyclic compound	5989-33-3	98764.3	83795.4	67458.1	10721.9	13681.6	13470.1	1.0982	0.0151411	0.0235228	6.60138	2.72277	up
KMW0231	C6H8O3	Furaneol	Heterocyclic compound	3658-77-3	178972	174575	270042	390584	462543	444027	1.02594	0.00580276	0.0113024	0.480736	-1.05668	down
NMW0209	C11H20O2	Undecylenic Acid	Acid	112-38-9	26877.8	17612.7	19726.3	47436.4	56934.3	48635.7	1.0583	0.00197553	0.00744739	0.4197	-1.25257	down
D273	C10H20O2	Butanoic acid, 2-methyl-, 2-methylbutyl ester	Ester	2445-78-5	60665.3	81273.9	75279.3	30005.2	34585.6	35218.1	1.07653	0.0180527	0.0263227	2.17635	1.12191	up
XMW0943	C13H28	Undecane, 3,5-dimethyl-	Hydrocarbons	17312-81-1	19653.8	12267.2	11281.5	1.95022e+06	1.94329e+06	2.22132e+06	1.10666	0.00202482	0.00744739	0.0070652	-7.14505	down
KMW0301	C10H18O	Bicyclo[3.1.0]hexan-2-ol, 2-methyl-5-(1-methylethyl)-, (1.alpha.,2.alpha.,5.alpha.)-	Terpenoids	17699-16-0	57924.2	49661.3	37773.4	5864.59	7629.64	7553.8	1.09605	0.0185467	0.0267441	6.90605	2.78786	up
NMW0025	C8H8O2	Acetic acid, phenyl ester	Ester	122-79-2	70801.2	58332.4	43400.6	5515.67	7882.8	7310.33	1.0942	0.0228824	0.0319374	8.33144	3.05857	up
KMW0278	C6H6OS	Ethanone, 1-(2-thienyl)-	Heterocyclic compound	88-15-3	25442.8	32241.7	26570.7	11097.1	11995.2	13945.1	1.08042	0.00932306	0.0161147	2.27487	1.18578	up
NMW0041	C11H18	(E)-4,8-Dimethylnona-1,3,7-triene	Terpenoids	19945-61-0	62385.5	63867.8	50865	19072.5	29964.7	29615.9	1.0347	0.00406099	0.00963561	2.25189	1.17114	up
NMW0059	C5H6N2	4-Aminopyridine	Heterocyclic compound	504-24-5	173016	163533	151520	16523.9	18460.3	42642.9	1.05997	0.000318525	0.0047787	6.28736	2.65245	up
KMW0243	C8H14O	(E)-2-Octenal	Aldehyde	2548-87-0	6980.19	5703.14	7853.78	17241.5	20829	21705	1.08156	0.00412816	0.00970676	0.343571	-1.54132	down
KMW0568	C10H18O2	2H-Pyran-2-one, tetrahydro-6-pentyl-	Ester	705-86-2	5417.58	4019.4	4334.5	9426.92	14120.1	11928.5	1.05562	0.0249374	0.0344373	0.388197	-1.36514	down
D204	C13H26O2	Pentyl octanoate	Ester	638-25-5	4861.93	4328.03	4742.92	9483.77	10032.7	9327.47	1.10172	8.33608e-05	0.00391659	0.483043	-1.04978	down
KMW0459	C10H16O	2,6-Octadienal, 3,7-dimethyl-, (E)-	Terpenoids	141-27-5	6748.18	4474.61	5552.43	13140.7	13862	13589.3	1.07272	0.00367593	0.00948856	0.413265	-1.27486	down
NMW0210	C8H7NO3	Furo[3,4-c]pyridin-1(3H)-one, 7-hydroxy-6-methyl-	Heterocyclic compound	4753-19-9	33581.8	16770.6	28808.6	83013.2	97896.6	76371.5	1.04193	0.00226518	0.00744739	0.307683	-1.70049	down
XMW1069	C10H18O2	Butanoic acid, 3-hexenyl ester, (E)-	Ester	53398-84-8	210785	204932	185626	36538.4	32097.8	76322.8	1.04243	0.00221404	0.00744739	4.14837	2.05255	up
KMW0338	C9H16O	2-Nonenal, (E)-	Aldehyde	18829-56-6	327456	299888	284334	0	0	0	1.10871	0.00171695	0.00744739	#DIV/0!	#DIV/0!	up
XMW0223	C7H9NO2	1H-Pyrrole-2,5-dione, 3-ethyl-4-methyl-	Heterocyclic compound	20189-42-8	75869.7	80477.7	58805.5	0	0	0	1.10721	0.00834216	0.014913	#DIV/0!	#DIV/0!	up
XMW1219	C9H16O2	2-Butenoic acid, 2-methyl-, 2-methylpropyl ester, (E)-	Ester	61692-84-0	377583	339035	327729	0	0	0	1.1087	0.00187392	0.00744739	#DIV/0!	#DIV/0!	up
XMW1244	C11H22O2	Hexanoic acid, pentyl ester	Ester	540-07-8	0	0	0	19183.9	17747.3	18243.4	1.1091	0.000524251	0.00514717	0	#DIV/0!	down
KMW0460	C10H18O	Geraniol	Terpenoids	106-24-1	112929	128889	102623	0	0	0	1.10841	0.00439937	0.00995551	#DIV/0!	#DIV/0!	up
XMW0660	C8H14O2	2-Octenoic Acid	Acid	1470-50-4	92890.3	57355.3	53323.2	357664	424445	378968	1.08715	0.000434938	0.00499667	0.175328	-2.51187	down
KMW0490	C9H16O2	trans-3-Methyl-4-octanolide	Ester	39638-67-0	0	0	0	11228.6	10677.8	10404.7	1.10896	0.000505716	0.00514717	0	#DIV/0!	down
XMW0364	C11H24O	6-Undecanol	Alcohol	23708-56-7	0	0	0	9862.67	9138.21	10308.1	1.10821	0.0012153	0.00744739	0	#DIV/0!	down
KMW0453	C12H20O2	Linalyl acetate	Terpenoids	115-95-7	134132	154661	126253	0	0	0	1.10858	0.00372481	0.00948856	#DIV/0!	#DIV/0!	up
KMW0276	C8H18O	1-Octanol	Alcohol	111-87-5	42185.3	34002	35102	0	0	0	1.10743	0.00474392	0.0104047	#DIV/0!	#DIV/0!	up
XMW0412	C8H10O2	3-Acetyl-2,5-dimethyl furan	Heterocyclic compound	10599-70-9	39151.6	35500.1	35285.3	0	0	0	1.1085	0.00116987	0.00744739	#DIV/0!	#DIV/0!	up
WMW0222	C12H24	1-Dodecene	Hydrocarbons	112-41-4	171094	168937	158304	0	0	0	1.10886	0.000565855	0.00514717	#DIV/0!	#DIV/0!	up
KMW0429	C11H18O2	Isobornyl formate	Ester	1200-67-5	661121	752436	610953	0	0	0	1.10876	0.00374508	0.00948856	#DIV/0!	#DIV/0!	up
XMW0902	C10H18	2,6-Dimethyl-2-trans-6-octadiene	Terpenoids	2609-23-6	71071.9	73269.2	59374.8	0	0	0	1.10809	0.00400834	0.00963561	#DIV/0!	#DIV/0!	up
XMW0202	C10H18	cis-2,6-Dimethyl-2,6-octadiene	Hydrocarbons	2492-22-0	76177.5	78094.1	64676.4	0	0	0	1.10827	0.00327955	0.00891628	#DIV/0!	#DIV/0!	up
WMW0062	C9H18O	3-Nonen-1-ol, (Z)-	Alcohol	10340-23-5	9456.58	10411.2	14526.9	0	0	0	1.09743	0.0179169	0.0263192	#DIV/0!	#DIV/0!	up
WMW0126	C9H16	1,3-Hexadiene, 3-ethyl-2-methyl-	Hydrocarbons	61142-36-7	39661.2	41846.8	35654.3	0	0	0	1.10837	0.00214863	0.00744739	#DIV/0!	#DIV/0!	up
KMW0194	C8H18O	2-Octanol	Alcohol	123-96-6	6783.6	7932.93	7549.14	0	0	0	1.10676	0.00206547	0.00744739	#DIV/0!	#DIV/0!	up
D417	C8H14O2	3-Hexen-1-ol, acetate, (E)-	Ester	3681-82-1	9889.09	11346.3	9478.83	0	0	0	1.10666	0.00304911	0.00846615	#DIV/0!	#DIV/0!	up
XMW0709	C10H16	Cyclohexane, 1-methylene-4-(1-methylethenyl)-	Terpenoids	499-97-8	60562.4	60826.7	51558.4	0	0	0	1.10827	0.00278069	0.00814831	#DIV/0!	#DIV/0!	up
WMW0210	C8H14O2	2-Hexen-1-ol, acetate, (E)-	Ester	2497-18-9	5292.8	7488.02	6200.53	0	0	0	1.09329	0.00998011	0.0171369	#DIV/0!	#DIV/0!	up
KMW0217	C10H16	D-Limonene	Terpenoids	5989-27-5	52901.6	54278.9	48429.7	0	0	0	1.10868	0.00115654	0.00744739	#DIV/0!	#DIV/0!	up
XMW0089	C10H18O	4-Decenal, (E)-	Aldehyde	65405-70-1	23031.1	19340.1	15395.3	0	0	0	1.10234	0.0128571	0.0205871	#DIV/0!	#DIV/0!	up
D373	C7H12O	2,4-Heptadien-1-ol, (E,E)-	Alcohol	33467-79-7	12277.9	18105.6	14667.3	0	0	0	1.1028	0.0124491	0.0201815	#DIV/0!	#DIV/0!	up
KMW0247	C10H16	.beta.-Phellandrene	Terpenoids	555-10-2	31391.6	32018.2	28715.1	0	0	0	1.10857	0.0010862	0.00744739	#DIV/0!	#DIV/0!	up
D245	C10H14O	4-Phenyl-2-butanol	Alcohol	2344-70-9	6551.47	7783.57	6158.54	0	0	0	1.10194	0.0050957	0.0106398	#DIV/0!	#DIV/0!	up
KMW0441	C10H12O2	Benzeneacetic acid, ethyl ester	Ester	101-97-3	17655.7	20379.9	16035.4	0	0	0	1.10678	0.00490953	0.0105032	#DIV/0!	#DIV/0!	up
XMW0248	C10H14O	2-Cyclohexen-1-one, 3-methyl-6-(1-methylethenyl)-, (S)-	Terpenoids	16750-82-6	24655.8	24794.2	22026.6	0	0	0	1.10832	0.001425	0.00744739	#DIV/0!	#DIV/0!	up
KMW0386	C10H16O	cis-Dihydrocarvone	Terpenoids	3792-53-8	210785	204932	185626	0	0	0	1.10873	0.00143486	0.00744739	#DIV/0!	#DIV/0!	up
D289	C10H20O2	n-Amyl isovalerate	Ester	25415-62-7	15537.5	14530.4	14361.5	0	0	0	1.10845	0.000613896	0.0053409	#DIV/0!	#DIV/0!	up
KMW0484	C10H18O	.alpha.-Terpineol	Terpenoids	98-55-5	286869	290332	246382	0	0	0	1.10864	0.00263061	0.00789182	#DIV/0!	#DIV/0!	up
WMW0103	C7H14O	2-Cyclopentylethanol	Alcohol	766-00-7	7012.87	10155.4	9954.14	0	0	0	1.09612	0.0123858	0.0201815	#DIV/0!	#DIV/0!	up
KMW0406	C12H26	Dodecane	Hydrocarbons	112-40-3	70882.4	71031.1	55957	0	0	0	1.10765	0.00569788	0.0111816	#DIV/0!	#DIV/0!	up
D332	C9H15N	2-Nonenenitrile	Nitrogen compounds	29127-83-1	31067.8	31082.3	27307.1	0	0	0	1.10828	0.00176942	0.00744739	#DIV/0!	#DIV/0!	up
D427	C11H18O	2-n-Heptylfuran	Heterocyclic compound	3777-71-7	191027	176147	153202	0	0	0	1.10833	0.00399856	0.00963561	#DIV/0!	#DIV/0!	up
NMW0076	C8H13NO	Tropinone	Heterocyclic compound	532-24-1	26779.8	27346.7	23341.2	0	0	0	1.10801	0.00234031	0.00744902	#DIV/0!	#DIV/0!	up
KMW0366	C10H18O2	Butanoic acid, 3-hexenyl ester, (Z)-	Ester	16491-36-4	21932.7	19104.2	17353.8	0	0	0	1.10654	0.00466447	0.0103172	#DIV/0!	#DIV/0!	up
XMW0122	C10H18O	Cyclohexanol, 2-methyl-3-(1-methylethenyl)-, (1.alpha.,2.alpha.,3.alpha.)-	Alcohol	54244-81-4	6904.79	14090.4	11202.5	0	0	0	1.07588	0.0358134	0.0474482	#DIV/0!	#DIV/0!	up
NMW0073	C10H14O	Bicyclo[3.1.1]hept-2-ene-2-carboxaldehyde, 6,6-dimethyl-	Terpenoids	564-94-3	138378	132123	117693	0	0	0	1.10855	0.00223283	0.00744739	#DIV/0!	#DIV/0!	up
XMW0309	C8H15NO	Piperidin-3-one, 2,2,5-methyl-	Heterocyclic compound	103634-57-7	27938.7	29752.2	23381.1	0	0	0	1.10713	0.00488215	0.0105032	#DIV/0!	#DIV/0!	up
XMW0663	C9H16N2	3,5-Dimethyl-1-butylpyrazole	Heterocyclic compound	2655-37-0	8986.88	10158.3	9439.79	0	0	0	1.10812	0.00127856	0.00744739	#DIV/0!	#DIV/0!	up
KMW0250	C10H20O	7-Octen-2-ol, 2,6-dimethyl-	Terpenoids	18479-58-8	114055	96022	75686.5	0	0	0	1.10645	0.0132681	0.0209877	#DIV/0!	#DIV/0!	up
XMW0417	C10H16	Cyclohexene, 4-methyl-1-(1-methylethenyl)-	Hydrocarbons	586-67-4	27960.7	24571.6	19414.3	0	0	0	1.10429	0.0105641	0.0179041	#DIV/0!	#DIV/0!	up
KMW0379	C10H15N	Pyridine, 2-pentyl-	Heterocyclic compound	2294-76-0	399683	381254	331908	0	0	0	1.1086	0.00296163	0.00831168	#DIV/0!	#DIV/0!	up
KMW0479	C10H14O	1,3-Cyclohexadiene-1-carboxaldehyde, 2,6,6-trimethyl-	Terpenoids	116-26-7	57344.8	57421.2	48171.3	0	0	0	1.10814	0.00318116	0.00873983	#DIV/0!	#DIV/0!	up
XMW0028	C8H15N	Pyridine, 2,3,4,5-tetrahydro-6-propyl-	Heterocyclic compound	1604-01-9	4586.39	4702.1	6396.52	0	0	0	1.08266	0.012291	0.0201758	#DIV/0!	#DIV/0!	up
KMW0489	C10H14O	1-Cyclohexene-1-carboxAldehyde, 4-(1-methylethenyl)-, (S)-	Aldehyde	18031-40-8	467945	218334	414118	0	0	0	1.10391	0.0401923	0.05219	#DIV/0!	#DIV/0!	up
XMW1448	C10H16O	3,6-Dimethyl-2,3,3a,4,5,7a-hexahydrobenzofuran	Heterocyclic compound	70786-44-6	31213.3	26336.8	22548.1	0	0	0	1.10552	0.00870843	0.0153574	#DIV/0!	#DIV/0!	up
NMW0070	C9H8O2	1,2-Propanedione, 1-phenyl-	Ketone	579-07-7	33814.6	32936.5	29448.1	0	0	0	1.1083	0.0017248	0.00744739	#DIV/0!	#DIV/0!	up
XMW0434	C8H14O2	4-Hexen-1-ol, acetate	Alcohol	72237-36-6	38058.7	39133.4	34233.6	0	0	0	1.10847	0.00159873	0.00744739	#DIV/0!	#DIV/0!	up
WMW0047	C8H12O	5-Ethylcyclopent-1-enecarboxAldehyde	Aldehyde	36431-60-4	4150.46	4223.69	4527.14	0	0	0	1.10669	0.000718212	0.00604688	#DIV/0!	#DIV/0!	up
KMW0293	C8H12O	2,4-Octadienal, (E,E)-	Aldehyde	30361-28-5	58625.1	51961.4	45483	0	0	0	1.10754	0.00527642	0.0109297	#DIV/0!	#DIV/0!	up
XMW0820	C8H11N	BenzenAmine, 2-ethyl-	Amine	578-54-1	8584.42	8821.6	8534.17	0	0	0	1.10891	0.000105043	0.00391659	#DIV/0!	#DIV/0!	up
XMW0679	C8H16O4	AcetAldehyde, tetramer	Aldehyde	108-62-3	0	0	0	234398	254843	228078	1.10875	0.00113915	0.00744739	0	#DIV/0!	down
KMW0066	C6H12O	Hexanal	Aldehyde	66-25-1	186439	200399	177214	465948	427134	410241	1.10179	0.00151881	0.00744739	0.43278	-1.20829	down
KMW0240	C6H7NO	Ethanone, 1-(1H-pyrrol-2-yl)-	Heterocyclic compound	1072-83-9	0	0	0	4239.72	4744.68	6329.45	1.07125	0.0148706	0.0232408	0	#DIV/0!	down
XMW0484	C7H10O	Furan, 2-propyl-	Heterocyclic compound	4229-91-8	7455.82	7467.86	6450.23	16092.8	15139.1	13242.3	1.08812	0.00548314	0.011041	0.480591	-1.05712	down
KMW0046	C6H12O	2-Hexanone	Ketone	591-78-6	23462.6	25956.9	20814.8	0	0	0	1.10745	0.00399739	0.00963561	#DIV/0!	#DIV/0!	up
KMW0545	C12H24O	Dodecanal	Aldehyde	112-54-9	0	0	0	11589.4	8541.72	11160.9	1.10302	0.00823659	0.014853	0	#DIV/0!	down
NMW0175	C11H16O	Phenol, 4-(1,1-dimethylpropyl)-	Phenol	80-46-6	9726.02	8871.99	6268.91	0	0	0	1.08822	0.0153708	0.0235988	#DIV/0!	#DIV/0!	up
XMW1136	C10H18O2	Lilac Alcohol C	Alcohol	33081-36-6	0	0	0	2.56129e+07	2.59238e+07	2.97951e+07	1.10888	0.00245319	0.00771426	0	#DIV/0!	down
XMW0200	C15H32	Tetradecane, 4-methyl-	Hydrocarbons	25117-24-2	0	0	0	20528.5	15732.3	14321.1	1.10473	0.0121884	0.020134	0	#DIV/0!	down
WMW0181	C11H20O2	4-Decenoic acid, methyl ester, Z-	Ester	7367-83-1	0	0	0	19800.7	16498.4	14659.1	1.10632	0.00775048	0.0142991	0	#DIV/0!	down
XMW0693	C11H18O2	2,6-Octadienoic acid, 3,7-dimethyl-, methyl ester	Ester	2349-14-6	0	0	0	7056.63	4855.49	5344.01	1.08761	0.0131952	0.0209877	0	#DIV/0!	down
XMW0201	C6H10O	4-Hexen-3-one	Ketone	2497-21-4	162657	156399	150843	0	0	0	1.10886	0.000474289	0.00514717	#DIV/0!	#DIV/0!	up
KMW0095	C6H10O	2-Hexenal	Aldehyde	505-57-7	122232	110144	114917	0	0	0	1.10875	0.000920754	0.00711857	#DIV/0!	#DIV/0!	up
D390	C11H18O	Cyclopentanone, 2-(2-hexenyl)-	Ketone	34687-46-2	0	0	0	7644.95	6262.02	6623.9	1.10542	0.00364065	0.00948856	0	#DIV/0!	down
XMW0419	C15H32	Tetradecane, 2-methyl-	Hydrocarbons	1560-95-8	0	0	0	21352.9	18408.9	17178	1.10797	0.00423127	0.00977311	0	#DIV/0!	down
KMW0431	C8H10N2	5H-5-Methyl-6,7-dihydrocyclopentapyrazine	Heterocyclic compound	23747-48-0	0	0	0	13038.4	13183.3	11954.3	1.10843	0.000927324	0.00711857	0	#DIV/0!	down
XMW0533	C9H8S	3-Methylbenzothiophene	Heterocyclic compound	1455-18-1	0	0	0	60427.9	49786.1	44032.8	1.10793	0.00861191	0.0152905	0	#DIV/0!	down
D186	C10H16O	trans-Carveol	Terpenoids	1197-07-5	0	0	0	3.32935e+06	3.41982e+06	3.51517e+06	1.10893	0.000245763	0.00400901	0	#DIV/0!	down
XMW0711	C7H7NO	Formamide, N-phenyl-	Amine	103-70-8	0	0	0	770046	771148	792882	1.10897	9.13165e-05	0.00391659	0	#DIV/0!	down
WMW0024	C10H14O	Verbenone	Terpenoids	80-57-9	0	0	0	2.2481e+06	2.30571e+06	2.39275e+06	1.10892	0.000329566	0.0047787	0	#DIV/0!	down
KMW0204	C8H16O2	Acetic acid, hexyl ester	Ester	142-92-7	6858.7	8656.18	7858.01	0	0	0	1.10421	0.00442467	0.00995551	#DIV/0!	#DIV/0!	up
KMW0449	C11H18O2	Bicyclo[2.2.1]heptan-2-ol, 1,7,7-trimethyl-, formate, endo-	Ester	7492-41-3	0	0	0	3.18854e+06	3.30286e+06	3.16435e+06	1.10894	0.000176071	0.00400901	0	#DIV/0!	down
XMW0526	C10H16O	AcetAldehyde, (3,3-dimethylcyclohexylidene)-, (Z)-	Aldehyde	26532-24-1	0	0	0	1.83008e+06	1.9585e+06	1.93999e+06	1.10886	0.00044032	0.00499667	0	#DIV/0!	down
XMW0491	C3H7N5	3-Methyl-4,5-diamino-1,2,4(4H)-triazole	Heterocyclic compound	21532-07-0	0	0	0	883201	885088	873721	1.10899	1.59457e-05	0.0017493	0	#DIV/0!	down
NMW0044	C8H11N	BenzenAmine, N-ethyl-	Amine	103-69-5	0	0	0	90430.3	98835.5	88419.7	1.10863	0.00118569	0.00744739	0	#DIV/0!	down
NMW0083	C7H7NO2	Benzene, 1-methyl-4-nitro-	Aromatics	99-99-0	0	0	0	8.1781e+06	8.53993e+06	9.30648e+06	1.10886	0.00146719	0.00744739	0	#DIV/0!	down
KMW0304	C10H14	1,3,8-p-Menthatriene	Terpenoids	18368-95-1	0	0	0	196089	229628	186694	1.10832	0.00405003	0.00963561	0	#DIV/0!	down
D287	C10H16O	Cyclopentanone, 2-(3-methyl-2-buten-1-yl)-	Ketone	2520-60-7	0	0	0	1.96441e+06	2.0401e+06	2.23717e+06	1.10882	0.00152328	0.00744739	0	#DIV/0!	down
KMW0416	C6H8OS2	Furan, 2-[(methyldithio)methyl]-	Sulfur compounds	57500-00-2	0	0	0	1.15483e+07	1.21455e+07	1.339e+07	1.10884	0.00192043	0.00744739	0	#DIV/0!	down
KMW0627	C10H12O2	Benzoic acid, 1-methylethyl ester	Ester	939-48-0	0	0	0	437002	437925	489484	1.10882	0.00145084	0.00744739	0	#DIV/0!	down
WMW0048	C9H16O	6-Nonenal, (E)-	Aldehyde	2277-20-5	0	0	0	877488	902560	870457	1.10894	0.000121583	0.00396666	0	#DIV/0!	down
KMW0388	C10H16O	Carveol	Terpenoids	99-48-9	0	0	0	905542	903760	959512	1.10894	0.000392669	0.00495215	0	#DIV/0!	down
KMW0407	C9H14O	2,4-Nonadienal, (E,E)-	Aldehyde	5910-87-2	0	0	0	1.15483e+07	1.21455e+07	1.339e+07	1.10884	0.00192043	0.00744739	0	#DIV/0!	down
XMW1158	C10H15NO2	Tricyclo[3.3.1.1(3,7)]decane, 2-nitro-	Nitrogen compounds	54564-31-7	0	0	0	101219	104546	89673.2	1.10868	0.00208763	0.00744739	0	#DIV/0!	down
XMW1079	C11H22O2	Butanoic acid, 1-methylhexyl ester	Ester	39026-94-3	0	0	0	1.18106e+07	1.23019e+07	1.37661e+07	1.10884	0.0021569	0.00744739	0	#DIV/0!	down
XMW1311	C7H6O2	2-Propenal, 3-(2-furanyl)-	Heterocyclic compound	623-30-3	0	0	0	2.23778e+07	2.65224e+07	2.57678e+07	1.10873	0.00261197	0.00789182	0	#DIV/0!	down
NMW0086	C11H13N	Pargyline	Amine	555-57-7	0	0	0	4.01889e+06	4.21687e+06	4.62708e+06	1.10882	0.00174027	0.00744739	0	#DIV/0!	down
D173	C9H10O	BenzeneacetAldehyde, 4-methyl-	Aldehyde	104-09-6	0	0	0	1.01605e+06	1.2811e+06	1.17363e+06	1.10837	0.00439661	0.00995551	0	#DIV/0!	down
XMW1064	C8H12N2	1,4-Methano-1H-Cyclopropa[d]pyridazine, 4,4a,5,5a-tetrahydro-6,6-dimethyl-, (1.alpha.,4.alpha.,4a.alpha.,5a.alpha.)-	Heterocyclic compound	109746-10-3	0	0	0	4.39733e+07	4.59671e+07	5.04013e+07	1.10888	0.00164495	0.00744739	0	#DIV/0!	down
KMW0232	C9H18O2	Octanoic acid, methyl ester	Ester	111-11-5	0	0	0	1.41847e+06	1.70377e+06	1.60896e+06	1.10856	0.00281748	0.00814831	0	#DIV/0!	down
KMW0284	C8H10O	Phenylethyl Alcohol	Alcohol	60-12-8	0	0	0	1.81867e+08	2.10393e+08	1.94606e+08	1.10884	0.00177407	0.00744739	0	#DIV/0!	down
XMW0794	C12H18	1,5-Cyclooctadiene, 3-(1-methyl-2-propenyl)-	Hydrocarbons	16538-88-8	0	0	0	4.54109e+06	4.81064e+06	5.537e+06	1.10873	0.00357181	0.00948856	0	#DIV/0!	down
D414	C9H12O	Bicyclo[3.1.0]hex-3-en-2-one, 5-(1-methylethyl)-	Ketone	36262-12-1	0	0	0	9.14484e+06	1.07632e+07	9.93027e+06	1.10873	0.00219965	0.00744739	0	#DIV/0!	down
D218	C7H12O2	Cyclohexanecarboxylic Acid	Acid	98-89-5	0	0	0	65855.7	64339.5	52108.5	1.10816	0.00508931	0.0106398	0	#DIV/0!	down
KMW0399	C10H20O	Decanal	Aldehyde	112-31-2	0	0	0	4.63342e+06	4.67055e+06	4.65463e+06	1.10898	5.3433e-06	0.0013946	0	#DIV/0!	down
NMW0093	C10H14O	D-Verbenone	Terpenoids	18309-32-5	0	0	0	2.2481e+06	2.28491e+06	2.16776e+06	1.10897	0.000239704	0.00400901	0	#DIV/0!	down
KMW0434	C10H16O	2,6,6-trimethyl-1-Cyclohexene-1-carboxaldehyde	Terpenoids	432-25-7	0	0	0	4.93675e+06	4.9709e+06	5.75405e+06	1.10884	0.00260396	0.00789182	0	#DIV/0!	down
NMW0042	C8H16O2	Valproic Acid	Acid	99-66-1	0	0	0	252911	303551	289010	1.10834	0.00284098	0.00814831	0	#DIV/0!	down
XMW1386	C9H12O2	2-Acetyl-4,4-dimethyl-cyclopent-2-enone	Ketone	81979-96-6	0	0	0	7.8984e+06	8.16893e+06	9.1664e+06	1.10884	0.00209471	0.00744739	0	#DIV/0!	down
XMW0189	C10H16O	3-Cyclohexene-1-acetAldehyde, .alpha.,4-dimethyl-	Aldehyde	29548-14-9	0	0	0	6.03002e+06	6.22654e+06	6.3323e+06	1.10893	0.00020423	0.00400901	0	#DIV/0!	down
Note: Index: Substance Met Ware ID, Formula: substance molecular formula, Class: Substance category, CAS: CAS Number, VIP: Variable importance in projection, P-value: Significance test P value, FDR: False discovery rate, Type: Metabolites up-regulated or down-regulated. Fold change = the average value of the experimental group/the average value of the control group. When the average value of the …
