# Supplementary material for: Metabolomics Analysis Reveals the Accumulation Patterns of Flavonoids and Volatile Compounds in Camellia oleifera Petals with Different Color
Source: Molecules. 2023 Oct 24;28(21):7248. doi: 10.3390/molecules28217248 (PMC10650325; doi:10.3390/molecules28217248)
Supplement: Supplementary file 1 [file molecules-28-07248-s001.zip › Table S5.xlsx]

## Sheet: Sheet1
Table S5. Differential accumulation metabolites of volatile organic compounds in the W_vs_DR comparison
Index	Formula	Compounds	Class	CAS	DR1	DR2	DR3	W1	W2	W3	VIP	P-value	FDR	Fold_Change	Log2FC	Type
KMW0312	C10H14O	Furan, 3-(4-methyl-3-pentenyl)-	Terpenoids	539-52-6	977995	881995	962584	407089	485880	483394	1.09466	0.000287157	0.00263375	2.05075	1.03615	up
XMW0644	C6H10N2	1H-Imidazole, 2-propyl-	Heterocyclic compound	50995-95-4	685218	618194	644941	204137	244216	213967	1.10624	0.00017019	0.0025359	2.94171	1.55665	up
XMW0279	C7H14O	E-1-Methoxy-4-hexene	Hydrocarbons	134777-60-9	29086.3	35309	31224.9	89718.4	83753.5	77929.3	1.10199	0.000799606	0.00398295	0.380349	-1.3946	down
XMW1072	C10H18O	(E)-2,6-Dimethylocta-5,7-dien-2-ol	Alcohol	7643-60-9	206294	200133	200009	48551.2	52389.9	58415.1	1.1093	4.9972e-06	0.000705315	3.80553	1.9281	up
XMW1330	C13H28	Dodecane, 3-methyl-	Hydrocarbons	17312-57-1	29661	29780.1	37764.2	76308.9	70111.3	56424.6	1.05693	0.0144793	0.0240623	0.47921	-1.06127	down
XMW1440	C8H10O3	2-methylprop-2-enoyl 2-methylprop-2-enoate	Others	760-93-0	5414.37	6389.49	7309.26	17587	19456.9	15267.9	1.08679	0.00478317	0.00998083	0.365369	-1.45257	down
XMW1218	C10H20O2	2-Nonanone, 3-(hydroxymethyl)-	Ketone	67801-33-6	144113	129848	139027	39528.5	48578.6	49039.3	1.10252	0.000105641	0.00246908	3.01129	1.59038	up
XMW0909	C10H14O	2,6,6-Trimethylbicyclo[3.2.0]hept-2-en-7-one	Ketone	4613-37-0	336715	310160	333365	134831	171934	136763	1.09025	0.000496482	0.00284938	2.2101	1.14411	up
KMW0290	C10H16O	Hotrienol	Alcohol	20053-88-7	781379	702688	759682	298667	372059	351115	1.09461	0.00022769	0.0025359	2.19579	1.13474	up
XMW0269	C10H18O3	2-Methylbutanoic anhydride	Others	1468-39-9	57011.2	56508.1	66758.9	37296.6	20050.8	25084.8	1.01002	0.00899781	0.0165527	2.18699	1.12895	up
XMW0091	C10H16O	3-Isopropylidene-5-methyl-hex-4-en-2-one	Ketone	64149-32-2	594091	529567	574716	181242	211649	186603	1.10689	0.000485244	0.00284938	2.93079	1.55129	up
KMW0259	C10H16	.gamma.-Terpinene	Terpenoids	99-85-4	20379.3	16329.6	18269.6	220677	343397	385580	1.10435	0.0263642	0.0402321	0.0578933	-4.11046	down
XMW0603	C9H12O	Benzene, 1-ethyl-4-methoxy-	Aromatics	1515-95-3	159221	112692	122661	45794.1	42492.5	35029	1.08671	0.0194711	0.0305974	3.19971	1.67794	up
XMW0373	C12H26	Undecane, 2-methyl-	Hydrocarbons	7045-71-8	109316	108811	81121.7	193786	229190	215326	1.07019	0.00129418	0.00530598	0.468821	-1.09289	down
KMW0296	C10H16	Cyclohexene, 1-methyl-4-(1-methylethylidene)-	Terpenoids	586-62-9	718148	782370	823123	309237	348497	329864	1.10463	0.00191076	0.00603564	2.35282	1.23439	up
XMW0455	C8H10O2	1,3-Benzenediol, 4,5-dimethyl-	Phenol	527-55-9	56385.6	65545.2	56070.8	106129	161344	127552	1.05628	0.0416588	0.0600684	0.450608	-1.15005	down
KMW0355	C9H16O	trans,cis-2,6-Nonadien-1-ol	Alcohol	28069-72-9	83206.3	79971.6	84195.5	183872	219466	204825	1.10539	0.00663716	0.0130762	0.406755	-1.29777	down
D202	C9H16O2	3-Hexen-1-ol, propanoate, (Z)-	Ester	33467-74-2	569310	482448	485026	153505	209188	210315	1.08311	0.00139405	0.00530598	2.68196	1.42329	up
KMW0208	C10H22	Decane	Hydrocarbons	124-18-5	11451.5	12480.4	15377.6	33202.7	31594.6	35461.1	1.09201	0.000238218	0.0025359	0.392082	-1.35077	down
WMW0196	C10H16O2	Lilac Aldehyde C	Aldehyde	53447-48-6	66858.5	67658.2	71131.2	374229	435783	411509	1.11167	0.00266375	0.00696267	0.168354	-2.57043	down
XMW0299	C8H16O2	Butanoic acid, butyl ester	Ester	109-21-7	21691.1	21131.9	23496.9	9195.5	10203.2	12708.3	1.07293	0.00146114	0.00530598	2.06559	1.04655	up
D439	C10H20O	Cyclohexanol, 1-methyl-4-(1-methylethyl)-, trans-	Terpenoids	3901-93-7	122445	131498	138896	388985	432337	373457	1.10741	0.00259525	0.0068956	0.328796	-1.60474	down
KMW0267	C8H8O2	Benzoic acid, methyl ester	Ester	93-58-3	85064.5	75042.2	80126.4	29918.5	34506.8	22999.3	1.08259	0.000363287	0.00263375	2.74789	1.45833	up
KMW0551	C14H30	Tetradecane	Hydrocarbons	629-59-4	10337.8	8858.13	11033.2	72292.8	47477.7	65248.5	1.09927	0.0192345	0.0304067	0.163384	-2.61366	down
D261	C9H18OS	Butanethioic acid, 3-methyl-, S-(1-methylpropyl) ester	Ester	2432-91-9	186310	201861	213957	461130	491130	497121	1.10733	6.80828e-05	0.00246908	0.415438	-1.26729	down
XMW0110	C14H30	Dodecane, 4,6-dimethyl-	Hydrocarbons	61141-72-8	9074.32	8622.4	13604	37460.7	24462.9	31949.3	1.05189	0.0188807	0.0303932	0.333437	-1.58451	down
KMW0344	C9H20O	1-Nonanol	Alcohol	143-08-8	103972	111982	115159	280461	338531	309779	1.1054	0.00549172	0.0111524	0.356506	-1.488	down
WMW0041	C10H16O	Isopinocarveol	Terpenoids	6712-79-4	41469	44670.7	48438.5	183872	219466	174986	1.10615	0.0073205	0.0143156	0.232704	-2.10343	down
KMW0283	C9H18O2	Hexanoic acid, propyl ester	Ester	626-77-7	18819.2	13904.3	15205.4	6834	4534.23	4864.27	1.07173	0.00832489	0.0158113	2.95265	1.56201	up
D273	C10H20O2	Butanoic acid, 2-methyl-, 2-methylbutyl ester	Ester	2445-78-5	402761	364134	380382	30005.2	34585.6	35218.1	1.11191	0.000827017	0.0040432	11.4947	3.5229	up
XMW0943	C13H28	Undecane, 3,5-dimethyl-	Hydrocarbons	17312-81-1	18097.4	17080.1	22103.7	1.95022e+06	1.94329e+06	2.22132e+06	1.1124	0.00204411	0.00627493	0.00936761	-6.7381	down
KMW0278	C6H6OS	Ethanone, 1-(2-thienyl)-	Heterocyclic compound	88-15-3	34290.4	30081.6	32044.4	11097.1	11995.2	13945.1	1.09898	0.000360116	0.00263375	2.60322	1.3803	up
KMW0543	C10H18O2	(3R,6R)-2,2,6-Trimethyl-6-vinyltetrahydro-2H-pyran-3-ol	Heterocyclic compound	14009-71-3	16418.9	25650.5	26105.5	256728	267303	304598	1.10472	0.00227452	0.00645671	0.0822742	-3.60342	down
XMW0410	C9H18O	1-Nonen-4-ol	Alcohol	35192-73-5	888738	807053	844830	319074	366987	379504	1.10266	0.000118806	0.00246908	2.38429	1.25356	up
D401	C10H18O	2-Isopropyl-5-methylhex-2-enal	Aldehyde	35158-25-9	977599	877057	925822	333463	388925	355024	1.10607	0.00034039	0.00263375	2.5807	1.36776	up
NMW0041	C11H18	(E)-4,8-Dimethylnona-1,3,7-triene	Terpenoids	19945-61-0	118932	95752.9	97656.2	19072.5	29964.7	29615.9	1.08337	0.00297018	0.00743161	3.97113	1.98955	up
NMW0059	C5H6N2	4-Aminopyridine	Heterocyclic compound	504-24-5	174515	170079	188513	16523.9	18460.3	42642.9	1.0661	0.000276806	0.00263375	6.86753	2.77979	up
D94	C7H8S	Benzenemethanethiol	Sulfur compounds	100-53-8	229216	200935	211812	65796.8	73254.2	104242	1.06806	0.00126358	0.00529502	2.63865	1.3998	up
KMW0459	C10H16O	2,6-Octadienal, 3,7-dimethyl-, (E)-	Terpenoids	141-27-5	4675.57	7046.27	8290.73	13140.7	13862	13589.3	1.00988	0.0197988	0.0309283	0.493019	-1.02029	down
NMW0210	C8H7NO3	Furo[3,4-c]pyridin-1(3H)-one, 7-hydroxy-6-methyl-	Heterocyclic compound	4753-19-9	46544.7	43292.3	35746.5	83013.2	97896.6	76371.5	1.06631	0.00902874	0.0165527	0.488118	-1.0347	down
KMW0338	C9H16O	2-Nonenal, (E)-	Aldehyde	18829-56-6	378425	357265	375051	0	0	0	1.11322	0.00031414	0.00263375	#DIV/0!	#DIV/0!	up
XMW0223	C7H9NO2	1H-Pyrrole-2,5-dione, 3-ethyl-4-methyl-	Heterocyclic compound	20189-42-8	96385.1	91392.3	93853.9	0	0	0	1.11321	0.000235645	0.0025359	#DIV/0!	#DIV/0!	up
XMW1219	C9H16O2	2-Butenoic acid, 2-methyl-, 2-methylpropyl ester, (E)-	Ester	61692-84-0	356185	339204	361761	0	0	0	1.11322	0.000370334	0.00263375	#DIV/0!	#DIV/0!	up
XMW1244	C11H22O2	Hexanoic acid, pentyl ester	Ester	540-07-8	7716.74	8314.53	9777.79	19183.9	17747.3	18243.4	1.09308	0.000386999	0.00263375	0.467771	-1.09613	down
KMW0460	C10H18O	Geraniol	Terpenoids	106-24-1	151892	145477	144453	0	0	0	1.11321	0.000249748	0.0025359	#DIV/0!	#DIV/0!	up
XMW0660	C8H14O2	2-Octenoic Acid	Acid	1470-50-4	116692	141550	152782	357664	424445	378968	1.09562	0.00136513	0.00530598	0.354002	-1.49817	down
KMW0490	C9H16O2	trans-3-Methyl-4-octanolide	Ester	39638-67-0	4822.25	5197.82	5424.42	11228.6	10677.8	10404.7	1.10635	9.20366e-05	0.00246908	0.477993	-1.06494	down
KMW0453	C12H20O2	Linalyl acetate	Terpenoids	115-95-7	181421	170785	170471	0	0	0	1.1132	0.000426416	0.00274571	#DIV/0!	#DIV/0!	up
KMW0276	C8H18O	1-Octanol	Alcohol	111-87-5	47381.1	57394.8	59614.5	0	0	0	1.1121	0.00468231	0.00989886	#DIV/0!	#DIV/0!	up
XMW0412	C8H10O2	3-Acetyl-2,5-dimethyl furan	Heterocyclic compound	10599-70-9	44483.6	41456.8	44966.6	0	0	0	1.11313	0.000632925	0.00341004	#DIV/0!	#DIV/0!	up
WMW0222	C12H24	1-Dodecene	Hydrocarbons	112-41-4	170944	174994	178767	0	0	0	1.1132	0.000166738	0.0025359	#DIV/0!	#DIV/0!	up
KMW0429	C11H18O2	Isobornyl formate	Ester	1200-67-5	849766	818642	795030	0	0	0	1.11321	0.000372392	0.00263375	#DIV/0!	#DIV/0!	up
XMW0902	C10H18	2,6-Dimethyl-2-trans-6-octadiene	Terpenoids	2609-23-6	22176	21723.5	23198.3	0	0	0	1.11311	0.000380151	0.00263375	#DIV/0!	#DIV/0!	up
XMW0202	C10H18	cis-2,6-Dimethyl-2,6-octadiene	Hydrocarbons	2492-22-0	22660.1	21723.5	23273.3	0	0	0	1.11312	0.000399054	0.00263375	#DIV/0!	#DIV/0!	up
WMW0062	C9H18O	3-Nonen-1-ol, (Z)-	Alcohol	10340-23-5	10101.1	9318.32	9912.64	0	0	0	1.1128	0.000581462	0.00319804	#DIV/0!	#DIV/0!	up
KMW0199	C10H16	.beta.-Myrcene	Terpenoids	123-35-3	34730.4	31174.8	14830.1	0	0	0	1.08872	0.0481291	0.067228	#DIV/0!	#DIV/0!	up
WMW0126	C9H16	1,3-Hexadiene, 3-ethyl-2-methyl-	Hydrocarbons	61142-36-7	30595	24343.4	27282.4	0	0	0	1.11196	0.00431304	0.00941027	#DIV/0!	#DIV/0!	up
KMW0194	C8H18O	2-Octanol	Alcohol	123-96-6	18458.9	18265.5	16493.5	0	0	0	1.11258	0.00124067	0.00528285	#DIV/0!	#DIV/0!	up
D417	C8H14O2	3-Hexen-1-ol, acetate, (E)-	Ester	3681-82-1	25248.3	25170	24596.9	0	0	0	1.11319	6.74156e-05	0.00246908	#DIV/0!	#DIV/0!	up
XMW0709	C10H16	Cyclohexane, 1-methylene-4-(1-methylethenyl)-	Terpenoids	499-97-8	47038.6	47373.3	39415.1	0	0	0	1.11233	0.00337656	0.00796146	#DIV/0!	#DIV/0!	up
WMW0210	C8H14O2	2-Hexen-1-ol, acetate, (E)-	Ester	2497-18-9	12995.9	11673.4	12884.1	0	0	0	1.11256	0.00114222	0.00502579	#DIV/0!	#DIV/0!	up
KMW0217	C10H16	D-Limonene	Terpenoids	5989-27-5	42020.9	34961.4	37189.9	0	0	0	1.11258	0.00298391	0.00743161	#DIV/0!	#DIV/0!	up
XMW0089	C10H18O	4-Decenal, (E)-	Aldehyde	65405-70-1	19350.7	16830.2	19787.8	0	0	0	1.11221	0.00243176	0.00674628	#DIV/0!	#DIV/0!	up
D373	C7H12O	2,4-Heptadien-1-ol, (E,E)-	Alcohol	33467-79-7	7666.5	7365.28	8067.09	0	0	0	1.11245	0.000696235	0.00367612	#DIV/0!	#DIV/0!	up
KMW0247	C10H16	.beta.-Phellandrene	Terpenoids	555-10-2	14195.3	12501.1	13615.1	0	0	0	1.11249	0.0013659	0.00530598	#DIV/0!	#DIV/0!	up
D245	C10H14O	4-Phenyl-2-butanol	Alcohol	2344-70-9	8167.15	8244.15	7948.37	0	0	0	1.11305	0.00011902	0.00246908	#DIV/0!	#DIV/0!	up
KMW0441	C10H12O2	Benzeneacetic acid, ethyl ester	Ester	101-97-3	23662.4	22169.1	22094.6	0	0	0	1.11307	0.000508282	0.00285503	#DIV/0!	#DIV/0!	up
XMW0248	C10H14O	2-Cyclohexen-1-one, 3-methyl-6-(1-methylethenyl)-, (S)-	Terpenoids	16750-82-6	13188.8	13935.4	16076.7	0	0	0	1.1112	0.00359252	0.00824717	#DIV/0!	#DIV/0!	up
KMW0386	C10H16O	cis-Dihydrocarvone	Terpenoids	3792-53-8	121400	122385	113996	0	0	0	1.11314	0.000492476	0.00284938	#DIV/0!	#DIV/0!	up
D289	C10H20O2	n-Amyl isovalerate	Ester	25415-62-7	16998.9	13763.7	16068.4	0	0	0	1.1113	0.00377314	0.00851375	#DIV/0!	#DIV/0!	up
KMW0484	C10H18O	.alpha.-Terpineol	Terpenoids	98-55-5	95684.5	97597.2	87418.4	0	0	0	1.11302	0.00111244	0.00497769	#DIV/0!	#DIV/0!	up
WMW0103	C7H14O	2-Cyclopentylethanol	Alcohol	766-00-7	25475.2	25470.1	24385.8	0	0	0	1.11314	0.000208109	0.0025359	#DIV/0!	#DIV/0!	up
KMW0406	C12H26	Dodecane	Hydrocarbons	112-40-3	78825.7	76093.2	83638.3	0	0	0	1.11313	0.000768359	0.0039009	#DIV/0!	#DIV/0!	up
D332	C9H15N	2-Nonenenitrile	Nitrogen compounds	29127-83-1	15132.1	15224	14619.9	0	0	0	1.11311	0.000157116	0.0025359	#DIV/0!	#DIV/0!	up
D427	C11H18O	2-n-Heptylfuran	Heterocyclic compound	3777-71-7	78947.2	78485.3	71833.6	0	0	0	1.11305	0.000903037	0.00425718	#DIV/0!	#DIV/0!	up
NMW0076	C8H13NO	Tropinone	Heterocyclic compound	532-24-1	16897.1	18891.6	19070.5	0	0	0	1.11245	0.00144784	0.00530598	#DIV/0!	#DIV/0!	up
KMW0366	C10H18O2	Butanoic acid, 3-hexenyl ester, (Z)-	Ester	16491-36-4	11005.3	10760.5	8794.1	0	0	0	1.10878	0.00468696	0.00989886	#DIV/0!	#DIV/0!	up
XMW0122	C10H18O	Cyclohexanol, 2-methyl-3-(1-methylethenyl)-, (1.alpha.,2.alpha.,3.alpha.)-	Alcohol	54244-81-4	13774	14820	12577.6	0	0	0	1.11172	0.00222076	0.00637262	#DIV/0!	#DIV/0!	up
NMW0073	C10H14O	Bicyclo[3.1.1]hept-2-ene-2-carboxaldehyde, 6,6-dimethyl-	Terpenoids	564-94-3	65734.3	59531.9	57248.4	0	0	0	1.11293	0.00173203	0.00589015	#DIV/0!	#DIV/0!	up
XMW0309	C8H15NO	Piperidin-3-one, 2,2,5-methyl-	Heterocyclic compound	103634-57-7	39706.5	37657.7	40148.5	0	0	0	1.11317	0.000383477	0.00263375	#DIV/0!	#DIV/0!	up
XMW0663	C9H16N2	3,5-Dimethyl-1-butylpyrazole	Heterocyclic compound	2655-37-0	5984.27	6800.18	5935.3	0	0	0	1.10951	0.00201446	0.00625667	#DIV/0!	#DIV/0!	up
KMW0250	C10H20O	7-Octen-2-ol, 2,6-dimethyl-	Terpenoids	18479-58-8	41205.6	26459.7	21747.9	0	0	0	1.10224	0.0365584	0.0539185	#DIV/0!	#DIV/0!	up
XMW0417	C10H16	Cyclohexene, 4-methyl-1-(1-methylethenyl)-	Hydrocarbons	586-67-4	11414.2	7007.13	5931.72	0	0	0	1.06888	0.0401372	0.0587882	#DIV/0!	#DIV/0!	up
KMW0379	C10H15N	Pyridine, 2-pentyl-	Heterocyclic compound	2294-76-0	141947	133828	118943	0	0	0	1.11288	0.00261044	0.0068956	#DIV/0!	#DIV/0!	up
KMW0479	C10H14O	1,3-Cyclohexadiene-1-carboxaldehyde, 2,6,6-trimethyl-	Terpenoids	116-26-7	21670.2	19948.4	18280.1	0	0	0	1.11222	0.00239395	0.00672344	#DIV/0!	#DIV/0!	up
XMW0028	C8H15N	Pyridine, 2,3,4,5-tetrahydro-6-propyl-	Heterocyclic compound	1604-01-9	4967.28	4249.98	6022.1	0	0	0	1.08707	0.010109	0.0180323	#DIV/0!	#DIV/0!	up
KMW0489	C10H14O	1-Cyclohexene-1-carboxAldehyde, 4-(1-methylethenyl)-, (S)-	Aldehyde	18031-40-8	374522	427591	286584	0	0	0	1.11197	0.0125957	0.0213158	#DIV/0!	#DIV/0!	up
XMW1448	C10H16O	3,6-Dimethyl-2,3,3a,4,5,7a-hexahydrobenzofuran	Heterocyclic compound	70786-44-6	10153.8	10527.4	10071.4	0	0	0	1.11301	0.000187277	0.0025359	#DIV/0!	#DIV/0!	up
NMW0070	C9H8O2	1,2-Propanedione, 1-phenyl-	Ketone	579-07-7	13326	11207.6	11284.8	0	0	0	1.1111	0.00335781	0.00796146	#DIV/0!	#DIV/0!	up
XMW0434	C8H14O2	4-Hexen-1-ol, acetate	Alcohol	72237-36-6	20841.3	13281.3	14922.3	0	0	0	1.1042	0.0191574	0.0304067	#DIV/0!	#DIV/0!	up
WMW0047	C8H12O	5-Ethylcyclopent-1-enecarboxAldehyde	Aldehyde	36431-60-4	5429.95	4734.04	5250.98	0	0	0	1.10912	0.00164464	0.00571402	#DIV/0!	#DIV/0!	up
KMW0067	C6H10O	3-Penten-2-one, 4-methyl-	Ketone	141-79-7	0	0	0	18222.5	17153.9	16496.8	1.11273	0.000844702	0.00405457	0	#DIV/0!	down
KMW0293	C8H12O	2,4-Octadienal, (E,E)-	Aldehyde	30361-28-5	131422	111434	110303	0	0	0	1.11285	0.00337759	0.00796146	#DIV/0!	#DIV/0!	up
XMW0820	C8H11N	BenzenAmine, 2-ethyl-	Amine	578-54-1	4658.8	4444.62	5056.93	0	0	0	1.10896	0.00144144	0.00530598	#DIV/0!	#DIV/0!	up
KMW0427	C8H16O2S	3-Mercaptohexyl acetate	Ester	136954-20-6	4462.24	4858.99	5196.71	0	0	0	1.10737	0.00191812	0.00603564	#DIV/0!	#DIV/0!	up
XMW0679	C8H16O4	AcetAldehyde, tetramer	Aldehyde	108-62-3	120221	103447	107658	234398	254843	228078	1.10129	0.000485969	0.00284938	0.461895	-1.11436	down
NMW0758	C6H12O2	1-Butanol, 3-methyl-, formate	Ester	110-45-2	0	0	0	106077	88910.6	71395.4	1.11096	0.0124762	0.0212498	0	#DIV/0!	down
KMW0066	C6H12O	Hexanal	Aldehyde	66-25-1	0	0	0	465948	427134	410241	1.11307	0.00143782	0.00530598	0	#DIV/0!	down
KMW0240	C6H7NO	Ethanone, 1-(1H-pyrrol-2-yl)-	Heterocyclic compound	1072-83-9	0	0	0	4239.72	4744.68	6329.45	1.07721	0.0148706	0.0245364	0	#DIV/0!	down
XMW0034	C8H14N2	2-Dimethylamino-4-methyl-pent-4-enenitrile	Amine	94492-10-1	6317.05	7766.26	6609.8	0	0	0	1.10698	0.00408878	0.00907091	#DIV/0!	#DIV/0!	up
XMW0484	C7H10O	Furan, 2-propyl-	Heterocyclic compound	4229-91-8	0	0	0	16092.8	15139.1	13242.3	1.11115	0.00317823	0.00784162	0	#DIV/0!	down
KMW0068	C6H10O	3-Hexenal, (Z)-	Aldehyde	6789-80-6	0	0	0	33037.3	29077.5	27297.9	1.11211	0.00322321	0.00787896	0	#DIV/0!	down
D403	C13H18O2	Benzeneacetic acid, 4-(1,1-dimethylethyl)-, methyl ester	Ester	3549-23-3	5239.39	5791.65	4149.96	0	0	0	1.08694	0.00896202	0.0165527	#DIV/0!	#DIV/0!	up
D266	C13H26	1-Tridecene	Hydrocarbons	2437-56-1	5138.87	5191.83	6870.3	0	0	0	1.09473	0.00968904	0.0174007	#DIV/0!	#DIV/0!	up
KMW0545	C12H24O	Dodecanal	Aldehyde	112-54-9	0	0	0	11589.4	8541.72	11160.9	1.10551	0.00823659	0.0157569	0	#DIV/0!	down
XMW1136	C10H18O2	Lilac Alcohol C	Alcohol	33081-36-6	0	0	0	2.56129e+07	2.59238e+07	2.97951e+07	1.1132	0.00245319	0.00674628	0	#DIV/0!	down
XMW0200	C15H32	Tetradecane, 4-methyl-	Hydrocarbons	25117-24-2	0	0	0	20528.5	15732.3	14321.1	1.10708	0.0121884	0.0208944	0	#DIV/0!	down
WMW0181	C11H20O2	4-Decenoic acid, methyl ester, Z-	Ester	7367-83-1	0	0	0	19800.7	16498.4	14659.1	1.10916	0.00775048	0.0149446	0	#DIV/0!	down
XMW0693	C11H18O2	2,6-Octadienoic acid, 3,7-dimethyl-, methyl ester	Ester	2349-14-6	0	0	0	7056.63	4855.49	5344.01	1.08705	0.0131952	0.0221881	0	#DIV/0!	down
D390	C11H18O	Cyclopentanone, 2-(2-hexenyl)-	Ketone	34687-46-2	0	0	0	7644.95	6262.02	6623.9	1.10767	0.00364065	0.00828562	0	#DIV/0!	down
XMW0419	C15H32	Tetradecane, 2-methyl-	Hydrocarbons	1560-95-8	0	0	0	21352.9	18408.9	17178	1.11119	0.00423127	0.00930879	0	#DIV/0!	down
KMW0431	C8H10N2	5H-5-Methyl-6,7-dihydrocyclopentapyrazine	Heterocyclic compound	23747-48-0	0	0	0	13038.4	13183.3	11954.3	1.11249	0.000927324	0.00429497	0	#DIV/0!	down
XMW0533	C9H8S	3-Methylbenzothiophene	Heterocyclic compound	1455-18-1	0	0	0	60427.9	49786.1	44032.8	1.11122	0.00861191	0.0162396	0	#DIV/0!	down
D186	C10H16O	trans-Carveol	Terpenoids	1197-07-5	0	0	0	3.32935e+06	3.41982e+06	3.51517e+06	1.11323	0.000245763	0.0025359	0	#DIV/0!	down
XMW0711	C7H7NO	Formamide, N-phenyl-	Amine	103-70-8	0	0	0	770046	771148	792882	1.11323	9.13165e-05	0.00246908	0	#DIV/0!	down
WMW0024	C10H14O	Verbenone	Terpenoids	80-57-9	0	0	0	2.2481e+06	2.30571e+06	2.39275e+06	1.11323	0.000329566	0.00263375	0	#DIV/0!	down
XMW0239	C13H28	Decane, 3-ethyl-3-methyl-	Hydrocarbons	17312-66-2	7114.9	7294.36	7064.27	0	0	0	1.11304	9.5095e-05	0.00246908	#DIV/0!	#DIV/0!	up
XMW0238	C13H28	Undecane, 4,4-dimethyl-	Hydrocarbons	17312-68-4	4980	5357.99	4549.67	0	0	0	1.1067	0.00220668	0.00637262	#DIV/0!	#DIV/0!	up
KMW0449	C11H18O2	Bicyclo[2.2.1]heptan-2-ol, 1,7,7-trimethyl-, formate, endo-	Ester	7492-41-3	0	0	0	3.18854e+06	3.30286e+06	3.16435e+06	1.11321	0.000176071	0.0025359	0	#DIV/0!	down
XMW0526	C10H16O	AcetAldehyde, (3,3-dimethylcyclohexylidene)-, (Z)-	Aldehyde	26532-24-1	0	0	0	1.83008e+06	1.9585e+06	1.93999e+06	1.11322	0.00044032	0.00276772	0	#DIV/0!	down
XMW0491	C3H7N5	3-Methyl-4,5-diamino-1,2,4(4H)-triazole	Heterocyclic compound	21532-07-0	0	0	0	883201	885088	873721	1.11322	1.59457e-05	0.00140322	0	#DIV/0!	down
NMW0044	C8H11N	BenzenAmine, N-ethyl-	Amine	103-69-5	0	0	0	90430.3	98835.5	88419.7	1.11303	0.00118569	0.0051315	0	#DIV/0!	down
NMW0083	C7H7NO2	Benzene, 1-methyl-4-nitro-	Aromatics	99-99-0	0	0	0	8.1781e+06	8.53993e+06	9.30648e+06	1.11321	0.00146719	0.00530598	0	#DIV/0!	down
KMW0304	C10H14	1,3,8-p-Menthatriene	Terpenoids	18368-95-1	0	0	0	196089	229628	186694	1.11278	0.00405003	0.00906108	0	#DIV/0!	down
D287	C10H16O	Cyclopentanone, 2-(3-methyl-2-buten-1-yl)-	Ketone	2520-60-7	0	0	0	1.96441e+06	2.0401e+06	2.23717e+06	1.11319	0.00152328	0.0054344	0	#DIV/0!	down
KMW0416	C6H8OS2	Furan, 2-[(methyldithio)methyl]-	Sulfur compounds	57500-00-2	0	0	0	1.15483e+07	1.21455e+07	1.339e+07	1.1132	0.00192043	0.00603564	0	#DIV/0!	down
KMW0627	C10H12O2	Benzoic acid, 1-methylethyl ester	Ester	939-48-0	0	0	0	437002	437925	489484	1.11316	0.00145084	0.00530598	0	#DIV/0!	down
WMW0048	C9H16O	6-Nonenal, (E)-	Aldehyde	2277-20-5	0	0	0	877488	902560	870457	1.11321	0.000121583	0.00246908	0	#DIV/0!	down
KMW0388	C10H16O	Carveol	Terpenoids	99-48-9	0	0	0	905542	903760	959512	1.11322	0.000392669	0.00263375	0	#DIV/0!	down
KMW0407	C9H14O	2,4-Nonadienal, (E,E)-	Aldehyde	5910-87-2	0	0	0	1.15483e+07	1.21455e+07	1.339e+07	1.1132	0.00192043	0.00603564	0	#DIV/0!	down
XMW1158	C10H15NO2	Tricyclo[3.3.1.1(3,7)]decane, 2-nitro-	Nitrogen compounds	54564-31-7	0	0	0	101219	104546	89673.2	1.11283	0.00208763	0.00628413	0	#DIV/0!	down
XMW1079	C11H22O2	Butanoic acid, 1-methylhexyl ester	Ester	39026-94-3	0	0	0	1.18106e+07	1.23019e+07	1.37661e+07	1.1132	0.0021569	0.00637262	0	#DIV/0!	down
XMW1311	C7H6O2	2-Propenal, 3-(2-furanyl)-	Heterocyclic compound	623-30-3	0	0	0	2.23778e+07	2.65224e+07	2.57678e+07	1.11318	0.00261197	0.0068956	0	#DIV/0!	down
NMW0086	C11H13N	Pargyline	Amine	555-57-7	0	0	0	4.01889e+06	4.21687e+06	4.62708e+06	1.11319	0.00174027	0.00589015	0	#DIV/0!	down
D173	C9H10O	BenzeneacetAldehyde, 4-methyl-	Aldehyde	104-09-6	0	0	0	1.01605e+06	1.2811e+06	1.17363e+06	1.11301	0.00439661	0.00949432	0	#DIV/0!	down
XMW1064	C8H12N2	1,4-Methano-1H-Cyclopropa[d]pyridazine, 4,4a,5,5a-tetrahydro-6,6-dimethyl-, (1.alpha.,4.alpha.,4a.alpha.,5a.alpha.)-	Heterocyclic compound	109746-10-3	0	0	0	4.39733e+07	4.59671e+07	5.04013e+07	1.11321	0.00164495	0.00571402	0	#DIV/0!	down
KMW0232	C9H18O2	Octanoic acid, methyl ester	Ester	111-11-5	0	0	0	1.41847e+06	1.70377e+06	1.60896e+06	1.11311	0.00281748	0.00721172	0	#DIV/0!	down
KMW0284	C8H10O	Phenylethyl Alcohol	Alcohol	60-12-8	0	0	0	1.81867e+08	2.10393e+08	1.94606e+08	1.1132	0.00177407	0.00592855	0	#DIV/0!	down
XMW0794	C12H18	1,5-Cyclooctadiene, 3-(1-methyl-2-propenyl)-	Hydrocarbons	16538-88-8	0	0	0	4.54109e+06	4.81064e+06	5.537e+06	1.11315	0.00357181	0.00824717	0	#DIV/0!	down
D414	C9H12O	Bicyclo[3.1.0]hex-3-en-2-one, 5-(1-methylethyl)-	Ketone	36262-12-1	0	0	0	9.14484e+06	1.07632e+07	9.93027e+06	1.11317	0.00219965	0.00637262	0	#DIV/0!	down
D218	C7H12O2	Cyclohexanecarboxylic Acid	Acid	98-89-5	0	0	0	65855.7	64339.5	52108.5	1.11201	0.00508931	0.0104967	0	#DIV/0!	down
KMW0399	C10H20O	Decanal	Aldehyde	112-31-2	0	0	0	4.63342e+06	4.67055e+06	4.65463e+06	1.11322	5.3433e-06	0.000705315	0	#DIV/0!	down
NMW0093	C10H14O	D-Verbenone	Terpenoids	18309-32-5	0	0	0	2.2481e+06	2.28491e+06	2.16776e+06	1.1132	0.000239704	0.0025359	0	#DIV/0!	down
KMW0434	C10H16O	2,6,6-trimethyl-1-Cyclohexene-1-carboxaldehyde	Terpenoids	432-25-7	0	0	0	4.93675e+06	4.9709e+06	5.75405e+06	1.11317	0.00260396	0.0068956	0	#DIV/0!	down
NMW0042	C8H16O2	Valproic Acid	Acid	99-66-1	0	0	0	252911	303551	289010	1.113	0.00284098	0.00721172	0	#DIV/0!	down
XMW1386	C9H12O2	2-Acetyl-4,4-dimethyl-cyclopent-2-enone	Ketone	81979-96-6	0	0	0	7.8984e+06	8.16893e+06	9.1664e+06	1.11319	0.00209471	0.00628413	0	#DIV/0!	down
XMW0189	C10H16O	3-Cyclohexene-1-acetAldehyde, .alpha.,4-dimethyl-	Aldehyde	29548-14-9	0	0	0	6.03002e+06	6.22654e+06	6.3323e+06	1.11323	0.00020423	0.0025359	0	#DIV/0!	down
NMW0021	C6H8N2	2-PyridinemethanAmine	Heterocyclic compound	3731-51-9	9439.19	7649.7	7924.43	0	0	0	1.10874	0.00442349	0.00949432	#DIV/0!	#DIV/0!	up
KMW0382	C7H8O	Phenol, 2-methyl-	Phenol	95-48-7	4493.07	4527.32	5266.39	0	0	0	1.10513	0.00279415	0.00721172	#DIV/0!	#DIV/0!	up
Note: Index: Substance Met Ware ID, Formula: substance molecular formula, Class: Substance category, CAS: CAS Number, VIP: Variable importance in projection, P-value: Significance test P value, FDR: False discovery rate, Type: Metabolites up-regulated or down-regulated. Fold change = the average value of the experimental group/the average value of the control group. When the average value of the …
