# Supplementary material for: Metabolomics Analysis Reveals the Accumulation Patterns of Flavonoids and Volatile Compounds in Camellia oleifera Petals with Different Color
Source: Molecules. 2023 Oct 24;28(21):7248. doi: 10.3390/molecules28217248 (PMC10650325; doi:10.3390/molecules28217248)
Supplement: Supplementary file 1 [file molecules-28-07248-s001.zip › Table S6.xlsx]

## Sheet: Sheet1
Table S6. Differential accumulation metabolites of volatile organic compounds in the CP_vs_DR comparison
Index	Formula	Compounds	Class	CAS	DR1	DR2	DR3	CP1	CP2	CP3	VIP	P-value	FDR	Fold_Change	Log2FC	Type
XMW0644	C6H10N2	1H-Imidazole, 2-propyl-	Heterocyclic compound	50995-95-4	685218	618194	644941	227550	210107	213150	1.24374	0.00106111	0.0159873	2.99375	1.58195	up
WMW0176	C6H10O2	2H-Pyran-2-one, tetrahydro-6-methyl-	Heterocyclic compound	823-22-3	53345.8	51995.9	54931.2	146419	161769	152454	1.24412	0.00144892	0.0174425	0.347934	-1.52312	down
D407	C10H18O	7-Octen-4-ol, 2-methyl-6-methylene-, (S)-	Terpenoids	35628-05-8	91034.3	88659.6	97790.8	341959	350602	337421	1.24575	2.43699e-06	0.00055076	0.269407	-1.89214	down
XMW0299	C8H16O2	Butanoic acid, butyl ester	Ester	109-21-7	21691.1	21131.9	23496.9	7159.36	5950.7	4752.22	1.22631	8.50218e-05	0.00429829	3.71285	1.89253	up
KMW0275	C10H18O2	2-Furanmethanol, 5-ethenyltetrahydro-.alpha.,.alpha.,5-trimethyl-, cis-	Heterocyclic compound	5989-33-3	37018.1	22292.2	18905.6	98764.3	83795.4	67458.1	1.15817	0.00953033	0.0353181	0.312841	-1.6765	down
D273	C10H20O2	Butanoic acid, 2-methyl-, 2-methylbutyl ester	Ester	2445-78-5	402761	364134	380382	60665.3	81273.9	75279.3	1.24019	0.000122573	0.00461692	5.28167	2.40099	up
KMW0301	C10H18O	Bicyclo[3.1.0]hexan-2-ol, 2-methyl-5-(1-methylethyl)-, (1.alpha.,2.alpha.,5.alpha.)-	Terpenoids	17699-16-0	21552.3	14345.2	10273.1	57924.2	49661.3	37773.4	1.14303	0.0142414	0.0436442	0.317631	-1.65457	down
NMW0025	C8H8O2	Acetic acid, phenyl ester	Ester	122-79-2	24488.8	16209.7	11240.3	70801.2	58332.4	43400.6	1.1384	0.0212371	0.0578263	0.301035	-1.732	down
KMW0543	C10H18O2	(3R,6R)-2,2,6-Trimethyl-6-vinyltetrahydro-2H-pyran-3-ol	Heterocyclic compound	14009-71-3	16418.9	25650.5	26105.5	200114	157333	149485	1.22986	0.00921461	0.0353181	0.134485	-2.89448	down
XMW1244	C11H22O2	Hexanoic acid, pentyl ester	Ester	540-07-8	7716.74	8314.53	9777.79	0	0	0	1.23966	0.00502588	0.0246924	#DIV/0!	#DIV/0!	up
XMW0660	C8H14O2	2-Octenoic Acid	Acid	1470-50-4	116692	141550	152782	92890.3	57355.3	53323.2	1.10007	0.0145288	0.0436997	2.01909	1.0137	up
KMW0490	C9H16O2	trans-3-Methyl-4-octanolide	Ester	39638-67-0	4822.25	5197.82	5424.42	0	0	0	1.24255	0.00116136	0.0164042	#DIV/0!	#DIV/0!	up
XMW0364	C11H24O	6-Undecanol	Alcohol	23708-56-7	4789.98	4827.73	6477.71	0	0	0	1.21867	0.0105842	0.0368005	#DIV/0!	#DIV/0!	up
XMW0902	C10H18	2,6-Dimethyl-2-trans-6-octadiene	Terpenoids	2609-23-6	22176	21723.5	23198.3	71071.9	73269.2	59374.8	1.23639	0.00833388	0.0346089	0.329369	-1.60222	down
XMW0202	C10H18	cis-2,6-Dimethyl-2,6-octadiene	Hydrocarbons	2492-22-0	22660.1	21723.5	23273.3	76177.5	78094.1	64676.4	1.23889	0.00634832	0.02928	0.309009	-1.69428	down
KMW0194	C8H18O	2-Octanol	Alcohol	123-96-6	18458.9	18265.5	16493.5	6783.6	7932.93	7549.14	1.23782	0.000620263	0.0127436	2.39013	1.25709	up
D417	C8H14O2	3-Hexen-1-ol, acetate, (E)-	Ester	3681-82-1	25248.3	25170	24596.9	9889.09	11346.3	9478.83	1.23971	0.000463646	0.0107189	2.44236	1.28827	up
KMW0247	C10H16	.beta.-Phellandrene	Terpenoids	555-10-2	14195.3	12501.1	13615.1	31391.6	32018.2	28715.1	1.23669	0.000713703	0.0134414	0.437575	-1.1924	down
KMW0484	C10H18O	.alpha.-Terpineol	Terpenoids	98-55-5	95684.5	97597.2	87418.4	286869	290332	246382	1.23639	0.00439443	0.0228976	0.340828	-1.55288	down
WMW0103	C7H14O	2-Cyclopentylethanol	Alcohol	766-00-7	25475.2	25470.1	24385.8	7012.87	10155.4	9954.14	1.2154	0.00165702	0.0175595	2.77746	1.47376	up
D427	C11H18O	2-n-Heptylfuran	Heterocyclic compound	3777-71-7	78947.2	78485.3	71833.6	191027	176147	153202	1.22611	0.010131	0.0363431	0.440578	-1.18253	down
NMW0073	C10H14O	Bicyclo[3.1.1]hept-2-ene-2-carboxaldehyde, 6,6-dimethyl-	Terpenoids	564-94-3	65734.3	59531.9	57248.4	138378	132123	117693	1.22726	0.00316708	0.0210518	0.470164	-1.08876	down
KMW0250	C10H20O	7-Octen-2-ol, 2,6-dimethyl-	Terpenoids	18479-58-8	41205.6	26459.7	21747.9	114055	96022	75686.5	1.16176	0.0132513	0.0427829	0.312893	-1.67626	down
KMW0602	C15H32	Pentadecane	Hydrocarbons	629-62-9	5092.55	6055.56	4878.64	0	0	0	1.23649	0.00455927	0.0228976	#DIV/0!	#DIV/0!	up
XMW0417	C10H16	Cyclohexene, 4-methyl-1-(1-methylethenyl)-	Hydrocarbons	586-67-4	11414.2	7007.13	5931.72	27960.7	24571.6	19414.3	1.15157	0.00875344	0.0353181	0.338488	-1.56282	down
KMW0379	C10H15N	Pyridine, 2-pentyl-	Heterocyclic compound	2294-76-0	141947	133828	118943	399683	381254	331908	1.2312	0.0037027	0.0228976	0.354692	-1.49536	down
KMW0479	C10H14O	1,3-Cyclohexadiene-1-carboxaldehyde, 2,6,6-trimethyl-	Terpenoids	116-26-7	21670.2	19948.4	18280.1	57344.8	57421.2	48171.3	1.22989	0.00444305	0.0228976	0.367618	-1.44372	down
XMW1448	C10H16O	3,6-Dimethyl-2,3,3a,4,5,7a-hexahydrobenzofuran	Heterocyclic compound	70786-44-6	10153.8	10527.4	10071.4	31213.3	26336.8	22548.1	1.22161	0.0221828	0.0596637	0.383935	-1.38107	down
NMW0070	C9H8O2	1,2-Propanedione, 1-phenyl-	Ketone	579-07-7	13326	11207.6	11284.8	33814.6	32936.5	29448.1	1.23243	0.000887606	0.0148636	0.372336	-1.42532	down
XMW0434	C8H14O2	4-Hexen-1-ol, acetate	Alcohol	72237-36-6	20841.3	13281.3	14922.3	38058.7	39133.4	34233.6	1.17833	0.00292408	0.0210415	0.440158	-1.18391	down
KMW0067	C6H10O	3-Penten-2-one, 4-methyl-	Ketone	141-79-7	0	0	0	10131.5	9630.7	9443.22	1.24638	0.000444991	0.0107189	0	#DIV/0!	down
KMW0293	C8H12O	2,4-Octadienal, (E,E)-	Aldehyde	30361-28-5	131422	111434	110303	58625.1	51961.4	45483	1.21834	0.00307243	0.0210415	2.26284	1.17813	up
KMW0427	C8H16O2S	3-Mercaptohexyl acetate	Ester	136954-20-6	4462.24	4858.99	5196.71	0	0	0	1.23921	0.00191812	0.0175595	#DIV/0!	#DIV/0!	up
XMW0679	C8H16O4	AcetAldehyde, tetramer	Aldehyde	108-62-3	120221	103447	107658	0	0	0	1.24668	0.00207456	0.0175595	#DIV/0!	#DIV/0!	up
NMW0758	C6H12O2	1-Butanol, 3-methyl-, formate	Ester	110-45-2	0	0	0	48653.8	55306	50595.5	1.24621	0.0014664	0.0174425	0	#DIV/0!	down
KMW0066	C6H12O	Hexanal	Aldehyde	66-25-1	0	0	0	186439	200399	177214	1.24645	0.0012823	0.017047	0	#DIV/0!	down
XMW0034	C8H14N2	2-Dimethylamino-4-methyl-pent-4-enenitrile	Amine	94492-10-1	6317.05	7766.26	6609.8	0	0	0	1.24057	0.00408878	0.0228976	#DIV/0!	#DIV/0!	up
XMW0484	C7H10O	Furan, 2-propyl-	Heterocyclic compound	4229-91-8	0	0	0	7455.82	7467.86	6450.23	1.2423	0.00223281	0.0175595	0	#DIV/0!	down
KMW0068	C6H10O	3-Hexenal, (Z)-	Aldehyde	6789-80-6	0	0	0	22989	22698.1	23265.6	1.24691	5.08077e-05	0.00382751	0	#DIV/0!	down
D403	C13H18O2	Benzeneacetic acid, 4-(1,1-dimethylethyl)-, methyl ester	Ester	3549-23-3	5239.39	5791.65	4149.96	0	0	0	1.22151	0.00896202	0.0353181	#DIV/0!	#DIV/0!	up
D266	C13H26	1-Tridecene	Hydrocarbons	2437-56-1	5138.87	5191.83	6870.3	0	0	0	1.22382	0.00968904	0.0353181	#DIV/0!	#DIV/0!	up
KMW0046	C6H12O	2-Hexanone	Ketone	591-78-6	0	0	0	23462.6	25956.9	20814.8	1.24438	0.00399739	0.0228976	0	#DIV/0!	down
NMW0175	C11H16O	Phenol, 4-(1,1-dimethylpropyl)-	Phenol	80-46-6	0	0	0	9726.02	8871.99	6268.91	1.22299	0.0153708	0.044536	0	#DIV/0!	down
XMW0201	C6H10O	4-Hexen-3-one	Ketone	2497-21-4	0	0	0	162657	156399	150843	1.24674	0.000474289	0.0107189	0	#DIV/0!	down
KMW0095	C6H10O	2-Hexenal	Aldehyde	505-57-7	0	0	0	122232	110144	114917	1.24684	0.000920754	0.0148636	0	#DIV/0!	down
XMW0239	C13H28	Decane, 3-ethyl-3-methyl-	Hydrocarbons	17312-66-2	7114.9	7294.36	7064.27	0	0	0	1.24681	9.5095e-05	0.00429829	#DIV/0!	#DIV/0!	up
XMW0238	C13H28	Undecane, 4,4-dimethyl-	Hydrocarbons	17312-68-4	4980	5357.99	4549.67	0	0	0	1.24127	0.00220668	0.0175595	#DIV/0!	#DIV/0!	up
KMW0204	C8H16O2	Acetic acid, hexyl ester	Ester	142-92-7	0	0	0	6858.7	8656.18	7858.01	1.23973	0.00442467	0.0228976	0	#DIV/0!	down
NMW0021	C6H8N2	2-PyridinemethanAmine	Heterocyclic compound	3731-51-9	9439.19	7649.7	7924.43	0	0	0	1.24238	0.00442349	0.0228976	#DIV/0!	#DIV/0!	up
KMW0382	C7H8O	Phenol, 2-methyl-	Phenol	95-48-7	4493.07	4527.32	5266.39	0	0	0	1.23618	0.00279415	0.0210415	#DIV/0!	#DIV/0!	up
Note: Index: Substance Met Ware ID, Formula: substance molecular formula, Class: Substance category, CAS: CAS Number, VIP: Variable importance in projection, P-value: Significance test P value, FDR: False discovery rate, Type: Metabolites up-regulated or down-regulated, Fold change = the average value of the experimental group/the average value of the control group. When the average value of the …
